# Supplementary material for: Revealing selection in cancer using the predicted functional impact of cancer mutations. Application to nomination of cancer drivers
Source: BMC Genomics. 2013 May 28;14(Suppl 3):S8. doi: 10.1186/1471-2164-14-S3-S8 (PMC3665576; doi:10.1186/1471-2164-14-S3-S8)
Supplement: Additional file 2 — (Table SM2) presents a combined cancer gene list with basic cancer annotations. [file 1471-2164-14-S3-S8-S2.xlsx]

## Sheet: SummaryTable
Gene lists	Number of genes
CBIO MSKCC1	3164
Sanger2	454
COSMIC Multiply mutated3	957
Genes with 1 annotation1	2536
Genes with >1 annotation	1225
Genes with >2 annotation	654
Tumor suppressors	824
Oncogenes	152
Tumor suppressors and oncogenes	42

## Sheet: CombinedCancerGeneList
Number	Entrez ID	Gene	Sources
515	1179	CLCA1	Alpha6Beta4 Integrin
740	1832	DSP	Alpha6Beta4 Integrin, FreqMutations
741	667	DST	Alpha6Beta4 Integrin, FreqMutations
818	1978	EIF4EBP1	Alpha6Beta4 Integrin
1617	4155	MBP	Alpha6Beta4 Integrin
2495	388524	RPSAP58	Alpha6Beta4 Integrin
2629	4088	SMAD3	Alpha6Beta4 Integrin, Androgen Receptor, EGFR1, ID, NOTCH, TGFBR, Wnt, Protein Kinase, Stability, Tumor Suppressor
93	207	AKT1	Alpha6Beta4 Integrin, Androgen Receptor, EGFR1, Kit Receptor, TNF_alpha_NF_kB, Wnt, Hahn and Weinberg 2002, Protein Kinase, Stability, Entrez Query:Oncogene, COSMIC456
158	367	AR	Alpha6Beta4 Integrin, Androgen Receptor, TGFBR, Stability, Tumor Suppressor
2014	8503	PIK3R3	Alpha6Beta4 Integrin, EGFR1
2047	5339	PLEC1	Alpha6Beta4 Integrin, EGFR1
2010	5290	PIK3CA	Alpha6Beta4 Integrin, EGFR1, Futreal et al 2004, Hahn and Weinberg 2002, Entrez Query:Oncogene, Missense mutation, FreqMutations, COSMIC456
799	1956	EGFR	Alpha6Beta4 Integrin, EGFR1, Futreal et al 2004, Vogelstein and Kinzler 2004, Protein Kinase, Stability, Tyrosine Kinase, Entrez Query:Oncogene, Amplification, Missense mutation, FreqMutations, COSMIC456
2011	5291	PIK3CB	Alpha6Beta4 Integrin, EGFR1, Hahn and Weinberg 2002
1135	2885	GRB2	Alpha6Beta4 Integrin, EGFR1, Kit Receptor, Hahn and Weinberg 2002
2012	5294	PIK3CG	Alpha6Beta4 Integrin, EGFR1, Kit Receptor, Hahn and Weinberg 2002, Stability, Entrez Query:Oncogene, FreqMutations
2013	5296	PIK3R2	Alpha6Beta4 Integrin, EGFR1, Kit Receptor, NOTCH, TGFBR
2149	5578	PRKCA	Alpha6Beta4 Integrin, EGFR1, Kit Receptor, Wnt, Protein Kinase, FreqMutations
1908	5058	PAK1	Alpha6Beta4 Integrin, EGFR1, Protein Kinase, Entrez Query:Oncogene
2628	4087	SMAD2	Alpha6Beta4 Integrin, EGFR1, TGFBR, Vogelstein and Kinzler 2004, Stability, Tumor Suppressor, FreqMutations
2326	5879	RAC1	Alpha6Beta4 Integrin, EGFR1, Wnt, Stability
1671	4316	MMP7	Alpha6Beta4 Integrin, Entrez Query:Oncogene
868	2064	ERBB2	Alpha6Beta4 Integrin, Futreal et al 2004, Vogelstein and Kinzler 2004, Protein Kinase, Stability, Tyrosine Kinase, Entrez Query:Oncogene, Amplification, FreqMutations, COSMIC456
1639	4233	MET	Alpha6Beta4 Integrin, Futreal et al 2004, Vogelstein and Kinzler 2004, Protein Kinase, Stability, Tyrosine Kinase, Entrez Query:Oncogene, Missense mutation, FreqMutations, COSMIC456
817	1977	EIF4E	Alpha6Beta4 Integrin, Hahn and Weinberg 2002, Stability
9	25	ABL1	Alpha6Beta4 Integrin, Kit Receptor, Futreal et al 2004, Mitelman 2000, Vogelstein and Kinzler 2004, Protein Kinase, Stability, Tumor Suppressor, Tyrosine Kinase, Entrez Query:Oncogene, Translocation, FreqMutations, COSMIC456
1043	2534	FYN	Alpha6Beta4 Integrin, Kit Receptor, Protein Kinase, Tyrosine Kinase, Entrez Query:Oncogene, FreqMutations
3126	7525	YES1	Alpha6Beta4 Integrin, Kit Receptor, Tyrosine Kinase, Entrez Query:Oncogene
1031	2475	FRAP1	Alpha6Beta4 Integrin, Protein Kinase, Tumor Suppressor
2566	2810	SFN	Alpha6Beta4 Integrin, Protein Kinase, Tumor Suppressor
1695	4486	MST1R	Alpha6Beta4 Integrin, Protein Kinase, Tyrosine Kinase, Entrez Query:Oncogene
537	1308	COL17A1	Alpha6Beta4 Integrin, Stability
1361	3655	ITGA6	Alpha6Beta4 Integrin, Stability
1369	3691	ITGB4	Alpha6Beta4 Integrin, Stability
3072	7431	VIM	Alpha6Beta4 Integrin, Stability
2929	7161	TP73	Alpha6Beta4 Integrin, TGFBR, Stability, Tumor Suppressor, Entrez Query:Oncogene
2210	5747	PTK2	Alpha6Beta4 Integrin, TNF_alpha_NF_kB, Protein Kinase, Stability, Tyrosine Kinase, Entrez Query:Oncogene, FreqMutations
3129	7531	YWHAE	Alpha6Beta4 Integrin, TNF_alpha_NF_kB, Tumor Suppressor
3131	7533	YWHAH	Alpha6Beta4 Integrin, TNF_alpha_NF_kB, Tumor Suppressor
3132	10971	YWHAQ	Alpha6Beta4 Integrin, TNF_alpha_NF_kB, Tumor Suppressor
516	9635	CLCA2	Alpha6Beta4 Integrin, Tumor Suppressor
2429	387	RHOA	Alpha6Beta4 Integrin, Wnt, Stability, Tumor Suppressor, Entrez Query:Oncogene
78	166	AK095154	Androgen Receptor
548	1329	COX5B	Androgen Receptor
896	2119	ETV5	Androgen Receptor, FreqMutations, COSMIC456
1153	2962	GTF2F1	Androgen Receptor
1154	2963	GTF2F2	Androgen Receptor
1738	11143	MYST2	Androgen Receptor, FreqMutations
1848	8204	NRIP1	Androgen Receptor
1898	5036	PA2G4	Androgen Receptor
2065	10957	PNRC1	Androgen Receptor
2097	5452	POU2F2	Androgen Receptor
2168	3276	PRMT1	Androgen Receptor
2177	24148	PRPF6	Androgen Receptor
2192	29893	PSMC3IP	Androgen Receptor
2327	5881	RAC3	Androgen Receptor
2453	6047	RNF4	Androgen Receptor
2678	25803	SPDEF	Androgen Receptor, FreqMutations
2703	6736	SRY	Androgen Receptor
2772	6840	SVIL	Androgen Receptor
2845	7041	TGFB1I1	Androgen Receptor
2883	7110	TMF1	Androgen Receptor
2598	25942	SIN3A	Androgen Receptor, EGFR1, Hedgehog, NOTCH
2726	6774	STAT3	Androgen Receptor, EGFR1, NOTCH, Protein Kinase, Stability, Tumor Suppressor, Entrez Query:Oncogene
1184	3065	HDAC1	Androgen Receptor, EGFR1, NOTCH, TGFBR, TNF_alpha_NF_kB, Tumor Suppressor
154	26060	APPL1	Androgen Receptor, EGFR1, Protein Kinase
1392	3725	JUN	Androgen Receptor, EGFR1, TGFBR, Stability, Entrez Query:Oncogene, COSMIC456
2673	6667	SP1	Androgen Receptor, EGFR1, TGFBR, Stability, Tumor Suppressor, Entrez Query:Oncogene
355	857	CAV1	Androgen Receptor, EGFR1, TGFBR, TNF_alpha_NF_kB, Tumor Suppressor
209	573	BAG1	Androgen Receptor, Entrez Query:Oncogene
2349	5901	RAN	Androgen Receptor, Entrez Query:Oncogene
2352	10048	RANBP9	Androgen Receptor, Entrez Query:Oncogene
2203	5728	PTEN	Androgen Receptor, Futreal et al 2004, Hahn and Weinberg 2002, Vogelstein and Kinzler 2004, Stability, Tumor Suppressor, Frameshift mutation, Large deletion, Missense mutation, Nonsense mutation, Splicing mutation, FreqMutations, COSMIC456
1756	8031	NCOA4	Androgen Receptor, Futreal et al 2004, Mitelman 2000, Entrez Query:Oncogene, Translocation, COSMIC456
1928	23598	PATZ1	Androgen Receptor, Futreal et al 2004, Mitelman 2000, Entrez Query:Oncogene, Translocation
1754	10499	NCOA2	Androgen Receptor, Futreal et al 2004, Mitelman 2000, Translocation, FreqMutations, COSMIC456
1857	64324	NSD1	Androgen Receptor, Futreal et al 2004, Mitelman 2000, Translocation, COSMIC456
2503	861	RUNX1	Androgen Receptor, Futreal et al 2004, Mitelman 2000, Vogelstein and Kinzler 2004, Stability, Tumor Suppressor, Entrez Query:Oncogene, Translocation, FreqMutations, COSMIC456
1629	4193	MDM2	Androgen Receptor, Hahn and Weinberg 2002, Vogelstein and Kinzler 2004, Stability, Tumor Suppressor, Entrez Query:Oncogene, FreqMutations, COSMIC456
559	1387	CREBBP	Androgen Receptor, Hedgehog, TGFBR, TNF_alpha_NF_kB, Futreal et al 2004, Mitelman 2000, Stability, Tumor Suppressor, Translocation, FreqMutations, COSMIC456
414	983	CDC2	Androgen Receptor, Hedgehog, TGFBR, Wnt, Protein Kinase, Stability, Tumor Suppressor
2381	5925	RB1	Androgen Receptor, ID, TGFBR, Futreal et al 2004, Hahn and Weinberg 2002, Vogelstein and Kinzler 2004, Protein Kinase, Stability, Tumor Suppressor, Frameshift mutation, Large deletion, Missense mutation, Nonsense mutation, Splicing mutation, FreqMutations, COSMIC456
838	2033	EP300	Androgen Receptor, Kit Receptor, NOTCH, TGFBR, Wnt, Futreal et al 2004, Mitelman 2000, Translocation, FreqMutations, COSMIC456
1759	9612	NCOR2	Androgen Receptor, NOTCH, Stability
1397	8850	KAT2B	Androgen Receptor, NOTCH, TGFBR, Protein Kinase, Stability, Tumor Suppressor
2630	4089	SMAD4	Androgen Receptor, NOTCH, TGFBR, Wnt, Futreal et al 2004, Vogelstein and Kinzler 2004, Stability, Tumor Suppressor, Frameshift mutation, Large deletion, Missense mutation, Nonsense mutation, FreqMutations
2413	5970	RELA	Androgen Receptor, NOTCH, TNF_alpha_NF_kB, Protein Kinase, Stability, Tumor Suppressor, Entrez Query:Oncogene
383	902	CCNH	Androgen Receptor, Protein Kinase
454	1025	CDK9	Androgen Receptor, Protein Kinase
1212	10114	HIPK3	Androgen Receptor, Protein Kinase
1912	56924	PAK6	Androgen Receptor, Protein Kinase, FreqMutations
2340	23132	RAD54L2	Androgen Receptor, Protein Kinase
1155	2965	GTF2H1	Androgen Receptor, Protein Kinase, Stability
325	811	CALR	Androgen Receptor, Stability
1070	2597	GAPDH	Androgen Receptor, Stability
1325	3572	IL6ST	Androgen Receptor, Stability, COSMIC456
1674	4331	MNAT1	Androgen Receptor, Stability
1755	8202	NCOA3	Androgen Receptor, Stability, FreqMutations
2405	25898	RCHY1	Androgen Receptor, Stability
2757	10273	STUB1	Androgen Receptor, Stability
1398	10524	KAT5	Androgen Receptor, Stability, Tumor Suppressor
2549	29843	SENP1	Androgen Receptor, Stability, Tumor Suppressor
3026	7337	UBE3A	Androgen Receptor, Stability, Tumor Suppressor, Entrez Query:Oncogene
1753	8648	NCOA1	Androgen Receptor, TGFBR, COSMIC456
2000	8554	PIAS1	Androgen Receptor, TGFBR
377	595	CCND1	Androgen Receptor, TGFBR, Futreal et al 2004, Hahn and Weinberg 2002, Mitelman 2000, Vogelstein and Kinzler 2004, Protein Kinase, Tumor Suppressor, Entrez Query:Oncogene, Translocation, COSMIC456
181	1386	ATF2	Androgen Receptor, TGFBR, Stability
2001	9063	PIAS2	Androgen Receptor, TGFBR, Stability
2505	860	RUNX2	Androgen Receptor, TGFBR, Wnt, Entrez Query:Oncogene
604	1499	CTNNB1	Androgen Receptor, TGFBR, Wnt, Futreal et al 2004, Mitelman 2000, Vogelstein and Kinzler 2004, Stability, Tumor Suppressor, Entrez Query:Oncogene, Missense mutation, FreqMutations, COSMIC456
424	11140	CDC37	Androgen Receptor, TNF_alpha_NF_kB
1836	7182	NR2C2	Androgen Receptor, TNF_alpha_NF_kB
2002	10401	PIAS3	Androgen Receptor, TNF_alpha_NF_kB
1009	2316	FLNA	Androgen Receptor, TNF_alpha_NF_kB, Protein Kinase, Tumor Suppressor
1834	8431	NR0B2	Androgen Receptor, Tumor Suppressor
1842	2516	NR5A1	Androgen Receptor, Wnt
2003	51588	PIAS4	Androgen Receptor, Wnt, Stability
77	160	AK090661	EGFR1
155	55198	APPL2	EGFR1
162	378	ARF4	EGFR1
354	842	CASP9	EGFR1, FreqMutations
664	50807	DDEF1	EGFR1
721	1759	DNM1	EGFR1
824	1999	ELF3	EGFR1
859	29924	EPN1	EGFR1
862	58513	EPS15L1	EGFR1
863	2059	EPS8	EGFR1
1093	28964	GIT1	EGFR1
1134	2888	GRB14	EGFR1
1172	8520	HAT1	EGFR1
1267	3064	HTT	EGFR1
1338	3636	INPPL1	EGFR1, FreqMutations
1426	8462	KLF11	EGFR1
1441	3872	KRT17	EGFR1
1443	3855	KRT7	EGFR1
1444	3856	KRT8	EGFR1
1699	9219	MTA2	EGFR1
1749	4690	NCK1	EGFR1
1750	8440	NCK2	EGFR1
2023	5306	PITPNA	EGFR1
2045	5337	PLD1	EGFR1
2046	5338	PLD2	EGFR1
2058	5359	PLSCR1	EGFR1
2347	10928	RALBP1	EGFR1
2416	85021	REPS1	EGFR1
2583	10044	SH2D3C	EGFR1
2584	6451	SH3BGRL	EGFR1
2587	6457	SH3GL3	EGFR1
2593	8036	SHOC2	EGFR1
2725	6773	STAT2	EGFR1
2758	6812	STXBP1	EGFR1
159	369	ARAF	EGFR1, Entrez Query:Oncogene
361	23624	CBLC	EGFR1, Entrez Query:Oncogene, COSMIC456
425	998	CDC42	EGFR1, Entrez Query:Oncogene
475	1051	CEBPB	EGFR1, Entrez Query:Oncogene
1620	4168	MCF2	EGFR1, Entrez Query:Oncogene
2156	5584	PRKCI	EGFR1, Entrez Query:Oncogene, FreqMutations
2307	5868	RAB5A	EGFR1, Entrez Query:Oncogene
2346	5899	RALB	EGFR1, Entrez Query:Oncogene
3062	10451	VAV3	EGFR1, Entrez Query:Oncogene, FreqMutations
1843	4893	NRAS	EGFR1, Futreal et al 2004, Hahn and Weinberg 2002, Entrez Query:Oncogene, Missense mutation, FreqMutations, COSMIC456
180	466	ATF1	EGFR1, Futreal et al 2004, Mitelman 2000, Entrez Query:Oncogene, Translocation, COSMIC456
7	10006	ABI1	EGFR1, Futreal et al 2004, Mitelman 2000, Stability, Translocation
861	2060	EPS15	EGFR1, Futreal et al 2004, Mitelman 2000, Translocation, COSMIC456
1208	3092	HIP1	EGFR1, Futreal et al 2004, Mitelman 2000, Translocation, COSMIC456
474	1050	CEBPA	EGFR1, Futreal et al 2004, Tumor Suppressor, Frameshift mutation, Missense mutation, Nonsense mutation, FreqMutations, COSMIC456
1439	3845	KRAS	EGFR1, Futreal et al 2004, Vogelstein and Kinzler 2004, Entrez Query:Oncogene, Missense mutation, FreqMutations, COSMIC456
1546	5604	MAP2K1	EGFR1, Hahn and Weinberg 2002
2486	6196	RPS6KA2	EGFR1, Hahn and Weinberg 2002, Protein Kinase, FreqMutations
2487	6197	RPS6KA3	EGFR1, Hahn and Weinberg 2002, Protein Kinase
825	2002	ELK1	EGFR1, ID, Entrez Query:Oncogene
827	2005	ELK4	EGFR1, ID, Entrez Query:Oncogene, COSMIC456
1136	2886	GRB7	EGFR1, Kit Receptor
2043	5335	PLCG1	EGFR1, Kit Receptor, FreqMutations
2728	6777	STAT5B	EGFR1, Kit Receptor
360	868	CBLB	EGFR1, Kit Receptor, Entrez Query:Oncogene, FreqMutations, COSMIC456
2588	30011	SH3KBP1	EGFR1, Kit Receptor, Entrez Query:Oncogene
2669	6654	SOS1	EGFR1, Kit Receptor, Entrez Query:Oncogene
3060	7409	VAV1	EGFR1, Kit Receptor, Entrez Query:Oncogene, FreqMutations
1250	3265	HRAS	EGFR1, Kit Receptor, Futreal et al 2004, Hahn and Weinberg 2002, Tumor Suppressor, Entrez Query:Oncogene, Missense mutation, FreqMutations, COSMIC456
359	867	CBL	EGFR1, Kit Receptor, Futreal et al 2004, Mitelman 2000, Entrez Query:Oncogene, Translocation, FreqMutations, COSMIC456
2485	6195	RPS6KA1	EGFR1, Kit Receptor, Hahn and Weinberg 2002, Protein Kinase, Stability
2343	5894	RAF1	EGFR1, Kit Receptor, Hahn and Weinberg 2002, Stability, Tumor Suppressor, Entrez Query:Oncogene, FreqMutations, COSMIC456
1382	3717	JAK2	EGFR1, Kit Receptor, NOTCH, Futreal et al 2004, Mitelman 2000, Vogelstein and Kinzler 2004, Protein Kinase, Stability, Tumor Suppressor, Tyrosine Kinase, Translocation, FreqMutations, COSMIC456
2230	5777	PTPN6	EGFR1, Kit Receptor, Phosphatase, Stability
565	1399	CRKL	EGFR1, Kit Receptor, Protein Kinase, Entrez Query:Oncogene
2663	8651	SOCS1	EGFR1, Kit Receptor, Protein Kinase, Stability, Tumor Suppressor, FreqMutations, COSMIC456
564	1398	CRK	EGFR1, Kit Receptor, Stability, Tumor Suppressor, Entrez Query:Oncogene
2150	5579	PRKCB1	EGFR1, Kit Receptor, TGFBR, Wnt, Protein Kinase
2724	6772	STAT1	EGFR1, Kit Receptor, TNF_alpha_NF_kB, FreqMutations
2216	5781	PTPN11	EGFR1, Kit Receptor, TNF_alpha_NF_kB, Futreal et al 2004, Phosphatase, Stability, Entrez Query:Oncogene, Missense mutation, FreqMutations, COSMIC456
2367	5921	RASA1	EGFR1, Kit Receptor, Tumor Suppressor
2727	6776	STAT5A	EGFR1, Kit Receptor, Tumor Suppressor
1583	5595	MAPK3	EGFR1, NOTCH, Protein Kinase, Tumor Suppressor, Entrez Query:Oncogene
2217	5782	PTPN12	EGFR1, Phosphatase, Entrez Query:Oncogene
2247	5801	PTPRR	EGFR1, Phosphatase, Protein Kinase
745	1843	DUSP1	EGFR1, Phosphatase, Stability
2008	5287	PIK3C2B	EGFR1, Protein Kinase, FreqMutations
2032	5586	PKN2	EGFR1, Protein Kinase
2160	5587	PRKD1	EGFR1, Protein Kinase, FreqMutations
798	1950	EGF	EGFR1, Protein Kinase, Tumor Suppressor
2664	9021	SOCS3	EGFR1, Protein Kinase, Tumor Suppressor
883	54206	ERRFI1	EGFR1, Protein Kinase, Tumor Suppressor, Entrez Query:Oncogene
2904	10188	TNK2	EGFR1, Protein Kinase, Tumor Suppressor, Tyrosine Kinase, FreqMutations
582	1445	CSK	EGFR1, Protein Kinase, Tyrosine Kinase
1381	3716	JAK1	EGFR1, Protein Kinase, Tyrosine Kinase, FreqMutations, COSMIC456
2212	5753	PTK6	EGFR1, Protein Kinase, Tyrosine Kinase
2428	6004	RGS16	EGFR1, Stability
2652	6622	SNCA	EGFR1, Stability
605	1500	CTNND1	EGFR1, Stability, Tumor Suppressor, FreqMutations
791	1915	EEF1A1	EGFR1, Stability, Tumor Suppressor
1095	2697	GJA1	EGFR1, Stability, Tumor Suppressor
1394	3727	JUND	EGFR1, TGFBR, Entrez Query:Oncogene
1723	4609	MYC	EGFR1, TGFBR, Futreal et al 2004, Hahn and Weinberg 2002, Mitelman 2000, Vogelstein and Kinzler 2004, Stability, Tumor Suppressor, Entrez Query:Oncogene, Amplification, Translocation, COSMIC456
1025	2308	FOXO1	EGFR1, TGFBR, Futreal et al 2004, Mitelman 2000, Vogelstein and Kinzler 2004, Stability, Tumor Suppressor, Translocation
1581	1432	MAPK14	EGFR1, TGFBR, Protein Kinase, Stability, Tumor Suppressor, FreqMutations
1017	2353	FOS	EGFR1, TGFBR, Stability, Entrez Query:Oncogene
329	815	CAMK2A	EGFR1, TGFBR, Wnt, Protein Kinase
2154	5582	PRKCG	EGFR1, TGFBR, Wnt, Protein Kinase, FreqMutations
1587	5599	MAPK8	EGFR1, TGFBR, Wnt, Protein Kinase, Tumor Suppressor, FreqMutations
1056	2549	GAB1	EGFR1, TNF_alpha_NF_kB, FreqMutations
1215	8290	HIST3H3	EGFR1, TNF_alpha_NF_kB
2901	10318	TNIP1	EGFR1, TNF_alpha_NF_kB
1553	4214	MAP3K1	EGFR1, TNF_alpha_NF_kB, Hahn and Weinberg 2002, Protein Kinase
1558	9020	MAP3K14	EGFR1, TNF_alpha_NF_kB, Protein Kinase
1560	10746	MAP3K2	EGFR1, TNF_alpha_NF_kB, Protein Kinase
1561	4215	MAP3K3	EGFR1, TNF_alpha_NF_kB, Protein Kinase, FreqMutations
2439	8737	RIPK1	EGFR1, TNF_alpha_NF_kB, Protein Kinase, FreqMutations
1975	5037	PEBP1	EGFR1, TNF_alpha_NF_kB, Tumor Suppressor
222	9564	BCAR1	EGFR1, Tumor Suppressor, FreqMutations
356	858	CAV2	EGFR1, Tumor Suppressor
557	1385	CREB1	EGFR1, Tumor Suppressor, COSMIC456
1547	5605	MAP2K2	EGFR1, Tumor Suppressor
1766	51079	NDUFA13	EGFR1, Tumor Suppressor
2348	5900	RALGDS	EGFR1, Tumor Suppressor, COSMIC456
2387	5931	RBBP7	EGFR1, Tumor Suppressor
2693	10253	SPRY2	EGFR1, Tumor Suppressor
3081	8976	WASL	EGFR1, Tumor Suppressor
1562	4216	MAP3K4	EGFR1, Wnt, Protein Kinase, Tumor Suppressor, FreqMutations
5	10257	ABCC4	Entrez Query:Oncogene
18	60	ACTB	Entrez Query:Oncogene
130	56899	ANKS1B	Entrez Query:Oncogene
168	7984	ARHGEF5	Entrez Query:Oncogene
207	60468	BACH2	Entrez Query:Oncogene
220	27113	BBC3	Entrez Query:Oncogene
223	8537	BCAS1	Entrez Query:Oncogene
252	282991	BLOC1S2	Entrez Query:Oncogene
271	140707	BRI3BP	Entrez Query:Oncogene
303	718	C3	Entrez Query:Oncogene
305	727	C5	Entrez Query:Oncogene
306	345930	C6orf91	Entrez Query:Oncogene
344	84433	CARD11	Entrez Query:Oncogene, COSMIC456
347	113201	CASC4	Entrez Query:Oncogene
388	1236	CCR7	Entrez Query:Oncogene
396	29126	CD274	Entrez Query:Oncogene, COSMIC456
429	988	CDC5L	Entrez Query:Oncogene, FreqMutations
433	55038	CDCA4	Entrez Query:Oncogene
438	1015	CDH17	Entrez Query:Oncogene
484	9857	CEP350	Entrez Query:Oncogene
485	55165	CEP55	Entrez Query:Oncogene
607	2017	CTTN	Entrez Query:Oncogene
612	9820	CUL7	Entrez Query:Oncogene
614	2919	CXCL1	Entrez Query:Oncogene
617	2920	CXCL2	Entrez Query:Oncogene
618	2921	CXCL3	Entrez Query:Oncogene
631	1591	CYP24A1	Entrez Query:Oncogene
642	1602	DACH1	Entrez Query:Oncogene
653	117159	DCD	Entrez Query:Oncogene
660	54165	DCUN1D1	Entrez Query:Oncogene
674	1672	DEFB1	Entrez Query:Oncogene
676	8562	DENR	Entrez Query:Oncogene
710	1749	DLX5	Entrez Query:Oncogene
788	1908	EDN3	Entrez Query:Oncogene
792	1917	EEF1A2	Entrez Query:Oncogene
796	1942	EFNA1	Entrez Query:Oncogene
814	3646	EIF3E	Entrez Query:Oncogene
821	1991	ELA2	Entrez Query:Oncogene
837	957	ENTPD5	Entrez Query:Oncogene
867	3266	ERAS	Entrez Query:Oncogene
886	9700	ESPL1	Entrez Query:Oncogene
898	51513	ETV7	Entrez Query:Oncogene
927	23017	FAIM2	Entrez Query:Oncogene
942	2194	FASN	Entrez Query:Oncogene
986	2248	FGF3	Entrez Query:Oncogene
987	2249	FGF4	Entrez Query:Oncogene
988	2250	FGF5	Entrez Query:Oncogene
991	26127	FGFR1OP2	Entrez Query:Oncogene
1019	8061	FOSL1	Entrez Query:Oncogene
1020	3169	FOXA1	Entrez Query:Oncogene
1032	10023	FRAT1	Entrez Query:Oncogene
1038	65991	FUNDC2	Entrez Query:Oncogene
1081	2668	GDNF	Entrez Query:Oncogene
1088	27069	GHITM	Entrez Query:Oncogene
1100	2736	GLI2	Entrez Query:Oncogene
1101	2737	GLI3	Entrez Query:Oncogene, FreqMutations
1102	2738	GLI4	Entrez Query:Oncogene
1122	64083	GOLPH3	Entrez Query:Oncogene
1129	29933	GPR132	Entrez Query:Oncogene
1137	2907	GRINA	Entrez Query:Oncogene
1194	3074	HEXB	Entrez Query:Oncogene
1200	3082	HGF	Entrez Query:Oncogene
1202	3087	HHEX	Entrez Query:Oncogene
1217	284459	HKR1	Entrez Query:Oncogene
1229	3172	HNF4A	Entrez Query:Oncogene, FreqMutations
1236	3198	HOXA1	Entrez Query:Oncogene
1253	3298	HSF2	Entrez Query:Oncogene
1287	56832	IFNK	Entrez Query:Oncogene
1327	3579	IL8RB	Entrez Query:Oncogene
1389	23081	JMJD2C	Entrez Query:Oncogene
1409	9798	KIAA0174	Entrez Query:Oncogene
1430	3816	KLK1	Entrez Query:Oncogene
1440	3861	KRT14	Entrez Query:Oncogene
1490	8543	LMO4	Entrez Query:Oncogene
1511	27257	LSM1	Entrez Query:Oncogene
1526	10296	MAEA	Entrez Query:Oncogene
1530	23764	MAFF	Entrez Query:Oncogene
1531	4097	MAFG	Entrez Query:Oncogene
1532	7975	MAFK	Entrez Query:Oncogene
1606	116511	MAS1L	Entrez Query:Oncogene
1613	4149	MAX	Entrez Query:Oncogene
1622	4172	MCM3	Entrez Query:Oncogene
1640	9258	MFHAS1	Entrez Query:Oncogene
1668	4321	MMP12	Entrez Query:Oncogene
1681	4352	MPL	Entrez Query:Oncogene, FreqMutations, COSMIC456
1684	22808	MRAS	Entrez Query:Oncogene, FreqMutations
1686	64963	MRPS11	Entrez Query:Oncogene
1702	92140	MTDH	Entrez Query:Oncogene
1711	200958	MUC20	Entrez Query:Oncogene
1712	4585	MUC4	Entrez Query:Oncogene
1721	4603	MYBL1	Entrez Query:Oncogene
1722	4605	MYBL2	Entrez Query:Oncogene, FreqMutations
1742	8883	NAE1	Entrez Query:Oncogene
1768	4718	NDUFC2	Entrez Query:Oncogene
1771	4734	NEDD4	Entrez Query:Oncogene
1786	10276	NET1	Entrez Query:Oncogene
1815	9111	NMI	Entrez Query:Oncogene
1838	2063	NR2F6	Entrez Query:Oncogene
1853	114614	NR_001458	Entrez Query:Oncogene
1855	646996	NR_003543	Entrez Query:Oncogene
1878	4927	NUP88	Entrez Query:Oncogene
1893	5015	OTX2	Entrez Query:Oncogene
1897	5034	P4HB	Entrez Query:Oncogene
1977	23089	PEG10	Entrez Query:Oncogene
1979	27043	PELP1	Entrez Query:Oncogene
1985	5204	PFDN5	Entrez Query:Oncogene
2006	128869	PIGU	Entrez Query:Oncogene
2044	5336	PLCG2	Entrez Query:Oncogene, FreqMutations
2258	10890	RAB10	Entrez Query:Oncogene
2259	8766	RAB11A	Entrez Query:Oncogene
2260	9230	RAB11B	Entrez Query:Oncogene
2261	201475	RAB12	Entrez Query:Oncogene
2262	5872	RAB13	Entrez Query:Oncogene
2263	51552	RAB14	Entrez Query:Oncogene
2264	376267	RAB15	Entrez Query:Oncogene
2265	64284	RAB17	Entrez Query:Oncogene
2266	22931	RAB18	Entrez Query:Oncogene
2267	401409	RAB19	Entrez Query:Oncogene
2268	5861	RAB1A	Entrez Query:Oncogene
2269	81876	RAB1B	Entrez Query:Oncogene
2270	55647	RAB20	Entrez Query:Oncogene
2271	23011	RAB21	Entrez Query:Oncogene
2272	57403	RAB22A	Entrez Query:Oncogene
2274	53917	RAB24	Entrez Query:Oncogene
2275	57111	RAB25	Entrez Query:Oncogene
2276	25837	RAB26	Entrez Query:Oncogene
2277	5873	RAB27A	Entrez Query:Oncogene
2278	5874	RAB27B	Entrez Query:Oncogene
2279	9364	RAB28	Entrez Query:Oncogene
2280	5862	RAB2A	Entrez Query:Oncogene
2281	84932	RAB2B	Entrez Query:Oncogene
2282	27314	RAB30	Entrez Query:Oncogene
2283	11031	RAB31	Entrez Query:Oncogene
2284	10981	RAB32	Entrez Query:Oncogene
2285	9363	RAB33A	Entrez Query:Oncogene
2286	83452	RAB33B	Entrez Query:Oncogene
2287	83871	RAB34	Entrez Query:Oncogene
2288	11021	RAB35	Entrez Query:Oncogene
2289	9609	RAB36	Entrez Query:Oncogene
2290	326624	RAB37	Entrez Query:Oncogene
2291	23682	RAB38	Entrez Query:Oncogene
2292	54734	RAB39	Entrez Query:Oncogene
2293	116442	RAB39B	Entrez Query:Oncogene
2294	5864	RAB3A	Entrez Query:Oncogene
2295	5865	RAB3B	Entrez Query:Oncogene
2296	115827	RAB3C	Entrez Query:Oncogene
2297	9545	RAB3D	Entrez Query:Oncogene
2298	142684	RAB40A	Entrez Query:Oncogene
2299	282808	RAB40AL	Entrez Query:Oncogene
2300	10966	RAB40B	Entrez Query:Oncogene
2301	57799	RAB40C	Entrez Query:Oncogene
2302	347517	RAB41	Entrez Query:Oncogene
2303	115273	RAB42	Entrez Query:Oncogene
2304	339122	RAB43	Entrez Query:Oncogene
2305	5867	RAB4A	Entrez Query:Oncogene
2306	53916	RAB4B	Entrez Query:Oncogene
2308	5869	RAB5B	Entrez Query:Oncogene
2309	5878	RAB5C	Entrez Query:Oncogene, FreqMutations
2310	5870	RAB6A	Entrez Query:Oncogene
2311	51560	RAB6B	Entrez Query:Oncogene
2312	84084	RAB6C	Entrez Query:Oncogene
2313	7879	RAB7A	Entrez Query:Oncogene
2314	8934	RAB7L1	Entrez Query:Oncogene
2316	51762	RAB8B	Entrez Query:Oncogene
2317	9367	RAB9A	Entrez Query:Oncogene
2318	51209	RAB9B	Entrez Query:Oncogene
2319	9366	RAB9P1	Entrez Query:Oncogene
2321	11159	RABL2A	Entrez Query:Oncogene
2322	11158	RABL2B	Entrez Query:Oncogene
2323	285282	RABL3	Entrez Query:Oncogene
2324	11020	RABL4	Entrez Query:Oncogene
2325	64792	RABL5	Entrez Query:Oncogene
2353	5906	RAP1A	Entrez Query:Oncogene
2354	5908	RAP1B	Entrez Query:Oncogene
2357	5911	RAP2A	Entrez Query:Oncogene
2358	5912	RAP2B	Entrez Query:Oncogene, FreqMutations
2359	57826	RAP2C	Entrez Query:Oncogene
2370	158158	RASEF	Entrez Query:Oncogene
2377	283349	RASSF3	Entrez Query:Oncogene
2394	5935	RBM3	Entrez Query:Oncogene
2398	5937	RBMS1	Entrez Query:Oncogene
2399	5940	RBMY1A1	Entrez Query:Oncogene
2425	5863	RGL2	Entrez Query:Oncogene
2426	266747	RGL4	Entrez Query:Oncogene
2431	389	RHOC	Entrez Query:Oncogene
2477	6130	RPL7A	Entrez Query:Oncogene
2496	6237	RRAS	Entrez Query:Oncogene
2497	22800	RRAS2	Entrez Query:Oncogene
2500	51773	RSF1	Entrez Query:Oncogene
2519	6286	S100P	Entrez Query:Oncogene
2617	22950	SLC4A1AP	Entrez Query:Oncogene
2619	6528	SLC5A5	Entrez Query:Oncogene
2658	6635	SNRPE	Entrez Query:Oncogene
2675	9043	SPAG9	Entrez Query:Oncogene
2677	132851	SPATA4	Entrez Query:Oncogene
2686	6688	SPI1	Entrez Query:Oncogene
2698	6720	SREBF1	Entrez Query:Oncogene
2712	8082	SSPN	Entrez Query:Oncogene
2780	4072	TACSTD1	Entrez Query:Oncogene
2781	4070	TACSTD2	Entrez Query:Oncogene
2798	414060	TBC1D3C	Entrez Query:Oncogene
2815	9623	TCL1B	Entrez Query:Oncogene
2831	54790	TET2	Entrez Query:Oncogene, COSMIC456
2832	200424	TET3	Entrez Query:Oncogene
2855	10189	THOC4	Entrez Query:Oncogene
2857	7066	THPO	Entrez Query:Oncogene
2858	7067	THRA	Entrez Query:Oncogene
2859	7068	THRB	Entrez Query:Oncogene
2875	64114	TMBIM1	Entrez Query:Oncogene
2876	51643	TMBIM4	Entrez Query:Oncogene
2877	7009	TMBIM6	Entrez Query:Oncogene
2882	23585	TMEM50A	Entrez Query:Oncogene
2911	10140	TOB1	Entrez Query:Oncogene
2912	10043	TOM1	Entrez Query:Oncogene
2914	146691	TOM1L2	Entrez Query:Oncogene
2930	7163	TPD52	Entrez Query:Oncogene
2979	60385	TSKS	Entrez Query:Oncogene
2990	64927	TTC23	Entrez Query:Oncogene
3006	7291	TWIST1	Entrez Query:Oncogene
3031	7343	UBTF	Entrez Query:Oncogene
3055	7375	USP4	Entrez Query:Oncogene
3056	9098	USP6	Entrez Query:Oncogene, COSMIC456
3061	7410	VAV2	Entrez Query:Oncogene, FreqMutations
3069	7424	VEGFC	Entrez Query:Oncogene
3099	7480	WNT10B	Entrez Query:Oncogene
2527	51119	SBDS	Futreal et al 2004, COSMIC456
2885	7113	TMPRSS2	Futreal et al 2004, COSMIC456
1999	8929	PHOX2B	Futreal et al 2004, Frameshift mutation, Missense mutation, FreqMutations, COSMIC456
3080	7454	WAS	Futreal et al 2004, Frameshift mutation, Missense mutation, Nonsense mutation, Splicing mutation, COSMIC456
378	894	CCND2	Futreal et al 2004, Hahn and Weinberg 2002, Mitelman 2000, Stability, Tumor Suppressor, Entrez Query:Oncogene, Translocation, COSMIC456
2838	7942	TFEB	Futreal et al 2004, Hahn and Weinberg 2002, Mitelman 2000, Translocation, COSMIC456
379	896	CCND3	Futreal et al 2004, Hahn and Weinberg 2002, Mitelman 2000, Tumor Suppressor, Entrez Query:Oncogene, Translocation, COSMIC456
463	1029	CDKN2A	Futreal et al 2004, Hahn and Weinberg 2002, Mitelman 2000, Vogelstein and Kinzler 2004, Protein Kinase, Stability, Tumor Suppressor, Frameshift mutation, Large deletion, Missense mutation, Nonsense mutation, Splicing mutation, FreqMutations, COSMIC456
264	675	BRCA2	Futreal et al 2004, Hahn and Weinberg 2002, Mitelman 2000, Vogelstein and Kinzler 2004, Stability, Tumor Suppressor, Frameshift mutation, Large deletion, Missense mutation, Nonsense mutation, Splicing mutation, FreqMutations, COSMIC456
141	324	APC	Futreal et al 2004, Hahn and Weinberg 2002, Vogelstein and Kinzler 2004, Protein Kinase, Stability, Tumor Suppressor, Frameshift mutation, Large deletion, Missense mutation, Nonsense mutation, Splicing mutation, FreqMutations, COSMIC456
1788	4771	NF2	Futreal et al 2004, Hahn and Weinberg 2002, Vogelstein and Kinzler 2004, Protein Kinase, Tumor Suppressor, Frameshift mutation, Large deletion, Missense mutation, Nonsense mutation, Splicing mutation, FreqMutations, COSMIC456
263	672	BRCA1	Futreal et al 2004, Hahn and Weinberg 2002, Vogelstein and Kinzler 2004, Stability, Tumor Suppressor, Frameshift mutation, Large deletion, Missense mutation, Nonsense mutation, Splicing mutation, FreqMutations, COSMIC456
3070	7428	VHL	Futreal et al 2004, Hahn and Weinberg 2002, Vogelstein and Kinzler 2004, Stability, Tumor Suppressor, Frameshift mutation, Large deletion, Missense mutation, Nonsense mutation, Splicing mutation, FreqMutations, COSMIC456
262	673	BRAF	Futreal et al 2004, Hahn and Weinberg 2002, Vogelstein and Kinzler 2004, Stability, Tyrosine Kinase, Entrez Query:Oncogene, Missense mutation, FreqMutations, COSMIC456
1787	4763	NF1	Futreal et al 2004, Hahn and Weinberg 2002, Vogelstein and Kinzler 2004, Tumor Suppressor, Frameshift mutation, Large deletion, Missense mutation, Nonsense mutation, Splicing mutation, FreqMutations, COSMIC456
1117	2778	GNAS	Futreal et al 2004, Missense mutation, FreqMutations, COSMIC456
2978	7253	TSHR	Futreal et al 2004, Missense mutation, FreqMutations, COSMIC456
2061	5378	PMS1	Futreal et al 2004, Missense mutation, Nonsense mutation, COSMIC456
1123	57120	GOPC	Futreal et al 2004, Mitelman 2000, Entrez Query:Oncogene, COSMIC456
61	4299	AFF1	Futreal et al 2004, Mitelman 2000, Entrez Query:Oncogene, Translocation
62	3899	AFF3	Futreal et al 2004, Mitelman 2000, Entrez Query:Oncogene, Translocation
228	53335	BCL11A	Futreal et al 2004, Mitelman 2000, Entrez Query:Oncogene, Translocation, FreqMutations, COSMIC456
472	1045	CDX2	Futreal et al 2004, Mitelman 2000, Entrez Query:Oncogene, Translocation, COSMIC456
672	1656	DDX6	Futreal et al 2004, Mitelman 2000, Entrez Query:Oncogene, Translocation, COSMIC456
675	7913	DEK	Futreal et al 2004, Mitelman 2000, Entrez Query:Oncogene, Translocation, COSMIC456
879	2078	ERG	Futreal et al 2004, Mitelman 2000, Entrez Query:Oncogene, Translocation, FreqMutations, COSMIC456
895	2118	ETV4	Futreal et al 2004, Mitelman 2000, Entrez Query:Oncogene, Translocation, COSMIC456
979	54738	FEV	Futreal et al 2004, Mitelman 2000, Entrez Query:Oncogene, Translocation, COSMIC456
1040	2521	FUS	Futreal et al 2004, Mitelman 2000, Entrez Query:Oncogene, Translocation, COSMIC456
1223	3159	HMGA1	Futreal et al 2004, Mitelman 2000, Entrez Query:Oncogene, Translocation, COSMIC456
1352	3662	IRF4	Futreal et al 2004, Mitelman 2000, Entrez Query:Oncogene, Translocation, COSMIC456
1489	4005	LMO2	Futreal et al 2004, Mitelman 2000, Entrez Query:Oncogene, Translocation, COSMIC456
1527	4094	MAF	Futreal et al 2004, Mitelman 2000, Entrez Query:Oncogene, Translocation, COSMIC456
1529	9935	MAFB	Futreal et al 2004, Mitelman 2000, Entrez Query:Oncogene, Translocation, COSMIC456
2036	5324	PLAG1	Futreal et al 2004, Mitelman 2000, Entrez Query:Oncogene, Translocation, COSMIC456
2107	5468	PPARG	Futreal et al 2004, Mitelman 2000, Entrez Query:Oncogene, Translocation, COSMIC456
2830	80312	TET1	Futreal et al 2004, Mitelman 2000, Entrez Query:Oncogene, Translocation
2839	10342	TFG	Futreal et al 2004, Mitelman 2000, Entrez Query:Oncogene, Translocation, COSMIC456
2936	7175	TPR	Futreal et al 2004, Mitelman 2000, Entrez Query:Oncogene, Translocation, FreqMutations, COSMIC456
164	23092	ARHGAP26	Futreal et al 2004, Mitelman 2000, Frameshift mutation, Splicing mutation, Translocation
990	11116	FGFR1OP	Futreal et al 2004, Mitelman 2000, Protein Kinase, Entrez Query:Oncogene, Translocation, COSMIC456
1121	9950	GOLGA5	Futreal et al 2004, Mitelman 2000, Protein Kinase, Entrez Query:Oncogene, Translocation, COSMIC456
2017	5292	PIM1	Futreal et al 2004, Mitelman 2000, Protein Kinase, Stability, Entrez Query:Oncogene, Translocation, FreqMutations, COSMIC456
1317	3558	IL2	Futreal et al 2004, Mitelman 2000, Protein Kinase, Stability, Tumor Suppressor, Translocation, COSMIC456
2467	6098	ROS1	Futreal et al 2004, Mitelman 2000, Protein Kinase, Stability, Tyrosine Kinase, Entrez Query:Oncogene, Translocation, FreqMutations, COSMIC456
227	8915	BCL10	Futreal et al 2004, Mitelman 2000, Protein Kinase, Translocation, COSMIC456
1660	4298	MLLT1	Futreal et al 2004, Mitelman 2000, Protein Kinase, Translocation, COSMIC456
2959	8805	TRIM24	Futreal et al 2004, Mitelman 2000, Protein Kinase, Translocation
2773	6850	SYK	Futreal et al 2004, Mitelman 2000, Protein Kinase, Tumor Suppressor, Tyrosine Kinase, Translocation, COSMIC456
10	27	ABL2	Futreal et al 2004, Mitelman 2000, Protein Kinase, Tyrosine Kinase, Entrez Query:Oncogene, Translocation, FreqMutations, COSMIC456
665	1649	DDIT3	Futreal et al 2004, Mitelman 2000, Stability, Entrez Query:Oncogene, Translocation, FreqMutations, COSMIC456
897	2120	ETV6	Futreal et al 2004, Mitelman 2000, Stability, Entrez Query:Oncogene, Translocation, COSMIC456
246	330	BIRC3	Futreal et al 2004, Mitelman 2000, Stability, Translocation, COSMIC456
267	23476	BRD4	Futreal et al 2004, Mitelman 2000, Stability, Translocation, COSMIC456
538	1277	COL1A1	Futreal et al 2004, Mitelman 2000, Stability, Translocation, FreqMutations, COSMIC456
1475	3977	LIFR	Futreal et al 2004, Mitelman 2000, Stability, Translocation, COSMIC456
1710	4582	MUC1	Futreal et al 2004, Mitelman 2000, Stability, Translocation, COSMIC456
1818	4841	NONO	Futreal et al 2004, Mitelman 2000, Stability, Translocation, COSMIC456
2336	5890	RAD51L1	Futreal et al 2004, Mitelman 2000, Stability, Translocation, COSMIC456
2567	6421	SFPQ	Futreal et al 2004, Mitelman 2000, Stability, Translocation, COSMIC456
2933	7170	TPM3	Futreal et al 2004, Mitelman 2000, Stability, Translocation, COSMIC456
2934	7171	TPM4	Futreal et al 2004, Mitelman 2000, Stability, Translocation, COSMIC456
3153	7750	ZMYM2	Futreal et al 2004, Mitelman 2000, Stability, Translocation
1829	4869	NPM1	Futreal et al 2004, Mitelman 2000, Stability, Tumor Suppressor, Entrez Query:Oncogene, Translocation, FreqMutations, COSMIC456
16	23305	ACSL6	Futreal et al 2004, Mitelman 2000, Translocation
171	405	ARNT	Futreal et al 2004, Mitelman 2000, Translocation, COSMIC456
178	79058	ASPSCR1	Futreal et al 2004, Mitelman 2000, Translocation, COSMIC456
184	471	ATIC	Futreal et al 2004, Mitelman 2000, Translocation, COSMIC456
236	607	BCL9	Futreal et al 2004, Mitelman 2000, Translocation, COSMIC456
280	694	BTG1	Futreal et al 2004, Mitelman 2000, Translocation, COSMIC456
293	256646	C15orf55	Futreal et al 2004, Mitelman 2000, Translocation, COSMIC456
358	865	CBFB	Futreal et al 2004, Mitelman 2000, Translocation, COSMIC456
366	8030	CCDC6	Futreal et al 2004, Mitelman 2000, Translocation
481	11064	CEP110	Futreal et al 2004, Mitelman 2000, Translocation
499	26511	CHIC2	Futreal et al 2004, Mitelman 2000, Translocation, COSMIC456
507	4261	CIITA	Futreal et al 2004, Mitelman 2000, Translocation, COSMIC456
524	10978	CLP1	Futreal et al 2004, Mitelman 2000, Translocation
528	8218	CLTCL1	Futreal et al 2004, Mitelman 2000, Translocation, COSMIC456
549	1345	COX6C	Futreal et al 2004, Mitelman 2000, Translocation, COSMIC456
668	1662	DDX10	Futreal et al 2004, Mitelman 2000, Translocation, COSMIC456
828	8178	ELL	Futreal et al 2004, Mitelman 2000, Translocation, COSMIC456
871	23085	ERC1	Futreal et al 2004, Mitelman 2000, Translocation
894	2115	ETV1	Futreal et al 2004, Mitelman 2000, Translocation, COSMIC456
971	2213	FCGR2B	Futreal et al 2004, Mitelman 2000, Translocation, COSMIC456
1000	81608	FIP1L1	Futreal et al 2004, Mitelman 2000, Translocation, COSMIC456
1015	23048	FNBP1	Futreal et al 2004, Mitelman 2000, Translocation, COSMIC456
1037	10272	FSTL3	Futreal et al 2004, Mitelman 2000, Translocation, COSMIC456
1073	8522	GAS7	Futreal et al 2004, Mitelman 2000, Translocation, COSMIC456
1111	8833	GMPS	Futreal et al 2004, Mitelman 2000, Translocation, COSMIC456
1125	5413	GP1BB	Futreal et al 2004, Mitelman 2000, Translocation
1127	10243	GPHN	Futreal et al 2004, Mitelman 2000, Translocation, COSMIC456
1214	8294	HIST1H4I	Futreal et al 2004, Mitelman 2000, Translocation, COSMIC456
1221	3131	HLF	Futreal et al 2004, Mitelman 2000, Translocation, COSMIC456
1243	3227	HOXC11	Futreal et al 2004, Mitelman 2000, Translocation, COSMIC456
1306	10320	IKZF1	Futreal et al 2004, Mitelman 2000, Translocation, COSMIC456
1318	50615	IL21R	Futreal et al 2004, Mitelman 2000, Translocation, COSMIC456
1386	221895	JAZF1	Futreal et al 2004, Mitelman 2000, Translocation, COSMIC456
1406	2531	KDSR	Futreal et al 2004, Mitelman 2000, Translocation
1412	57714	KIAA1618	Futreal et al 2004, Mitelman 2000, Translocation
1455	3927	LASP1	Futreal et al 2004, Mitelman 2000, Translocation, COSMIC456
1464	3936	LCP1	Futreal et al 2004, Mitelman 2000, Translocation, COSMIC456
1472	10186	LHFP	Futreal et al 2004, Mitelman 2000, Translocation, COSMIC456
1488	4004	LMO1	Futreal et al 2004, Mitelman 2000, Translocation, COSMIC456
1498	4026	LPP	Futreal et al 2004, Mitelman 2000, Translocation, COSMIC456
1516	4066	LYL1	Futreal et al 2004, Mitelman 2000, Translocation, COSMIC456
1538	10892	MALT1	Futreal et al 2004, Mitelman 2000, Translocation, COSMIC456
1631	4197	MDS1	Futreal et al 2004, Mitelman 2000, Translocation, COSMIC456
1652	57591	MKL1	Futreal et al 2004, Mitelman 2000, Translocation, COSMIC456
1655	4291	MLF1	Futreal et al 2004, Mitelman 2000, Translocation, COSMIC456
1661	8028	MLLT10	Futreal et al 2004, Mitelman 2000, Translocation, COSMIC456
1662	10962	MLLT11	Futreal et al 2004, Mitelman 2000, Translocation
1663	4300	MLLT3	Futreal et al 2004, Mitelman 2000, Translocation, COSMIC456
1664	4301	MLLT4	Futreal et al 2004, Mitelman 2000, Translocation, COSMIC456
1665	4302	MLLT6	Futreal et al 2004, Mitelman 2000, Translocation, COSMIC456
1675	3110	MNX1	Futreal et al 2004, Mitelman 2000, Translocation
1692	124540	MSI2	Futreal et al 2004, Mitelman 2000, Translocation, COSMIC456
1701	4515	MTCP1	Futreal et al 2004, Mitelman 2000, Translocation, COSMIC456
1727	4629	MYH11	Futreal et al 2004, Mitelman 2000, Translocation, COSMIC456
1740	23522	MYST4	Futreal et al 2004, Mitelman 2000, Translocation, FreqMutations, COSMIC456
1872	4926	NUMA1	Futreal et al 2004, Mitelman 2000, Translocation, FreqMutations, COSMIC456
1888	10215	OLIG2	Futreal et al 2004, Mitelman 2000, Translocation, COSMIC456
1905	5049	PAFAH1B2	Futreal et al 2004, Mitelman 2000, Translocation, COSMIC456
1931	5077	PAX3	Futreal et al 2004, Mitelman 2000, Translocation, COSMIC456
1933	5079	PAX5	Futreal et al 2004, Mitelman 2000, Translocation, COSMIC456
1935	5081	PAX7	Futreal et al 2004, Mitelman 2000, Translocation, COSMIC456
1940	5087	PBX1	Futreal et al 2004, Mitelman 2000, Translocation, COSMIC456
1946	5108	PCM1	Futreal et al 2004, Mitelman 2000, Translocation, COSMIC456
1948	9159	PCSK7	Futreal et al 2004, Mitelman 2000, Translocation, COSMIC456
1980	5187	PER1	Futreal et al 2004, Mitelman 2000, Translocation, FreqMutations, COSMIC456
2004	8301	PICALM	Futreal et al 2004, Mitelman 2000, Translocation, COSMIC456
2096	5450	POU2AF1	Futreal et al 2004, Mitelman 2000, Translocation, COSMIC456
2127	5546	PRCC	Futreal et al 2004, Mitelman 2000, Translocation, COSMIC456
2129	63976	PRDM16	Futreal et al 2004, Mitelman 2000, Translocation, FreqMutations, COSMIC456
2179	5396	PRRX1	Futreal et al 2004, Mitelman 2000, Translocation
2185	11168	PSIP1	Futreal et al 2004, Mitelman 2000, Translocation
2320	9135	RABEP1	Futreal et al 2004, Mitelman 2000, Translocation
2350	64901	RANBP17	Futreal et al 2004, Mitelman 2000, Translocation, COSMIC456
2356	5910	RAP1GDS1	Futreal et al 2004, Mitelman 2000, Translocation, COSMIC456
2393	64783	RBM15	Futreal et al 2004, Mitelman 2000, Translocation, COSMIC456
2433	399	RHOH	Futreal et al 2004, Mitelman 2000, Translocation
2478	6184	RPN1	Futreal et al 2004, Mitelman 2000, Translocation, COSMIC456
2504	862	RUNX1T1	Futreal et al 2004, Mitelman 2000, Translocation, FreqMutations
2571	6428	SFRS3	Futreal et al 2004, Mitelman 2000, Translocation, COSMIC456
2586	6455	SH3GL1	Futreal et al 2004, Mitelman 2000, Translocation, COSMIC456
2705	26039	SS18L1	Futreal et al 2004, Mitelman 2000, Translocation, COSMIC456
2714	6756	SSX1	Futreal et al 2004, Mitelman 2000, Translocation, COSMIC456
2715	6757	SSX2	Futreal et al 2004, Mitelman 2000, Translocation, COSMIC456
2716	6759	SSX4	Futreal et al 2004, Mitelman 2000, Translocation, COSMIC456
2732	6491	STIL	Futreal et al 2004, Mitelman 2000, Translocation
2784	8148	TAF15	Futreal et al 2004, Mitelman 2000, Translocation, COSMIC456
2789	6887	TAL2	Futreal et al 2004, Mitelman 2000, Translocation, COSMIC456
2804	6917	TCEA1	Futreal et al 2004, Mitelman 2000, Translocation, COSMIC456
2809	6938	TCF12	Futreal et al 2004, Mitelman 2000, Translocation, COSMIC456
2816	27004	TCL6	Futreal et al 2004, Mitelman 2000, Translocation, COSMIC456
2842	29844	TFPT	Futreal et al 2004, Mitelman 2000, Translocation, COSMIC456
2893	608	TNFRSF17	Futreal et al 2004, Mitelman 2000, Translocation, COSMIC456
2915	7150	TOP1	Futreal et al 2004, Mitelman 2000, Translocation, FreqMutations, COSMIC456
2964	51592	TRIM33	Futreal et al 2004, Mitelman 2000, Translocation, FreqMutations, COSMIC456
2969	9321	TRIP11	Futreal et al 2004, Mitelman 2000, Translocation, FreqMutations, COSMIC456
2993	150465	TTL	Futreal et al 2004, Mitelman 2000, Translocation, COSMIC456
3088	7468	WHSC1	Futreal et al 2004, Mitelman 2000, Translocation, COSMIC456
3160	55422	ZNF331	Futreal et al 2004, Mitelman 2000, Translocation, COSMIC456
3161	171017	ZNF384	Futreal et al 2004, Mitelman 2000, Translocation, FreqMutations, COSMIC456
2145	5573	PRKAR1A	Futreal et al 2004, Mitelman 2000, Tumor Suppressor, Entrez Query:Oncogene, Frameshift mutation, Missense mutation, Nonsense mutation, Splicing mutation, Translocation, FreqMutations, COSMIC456
237	613	BCR	Futreal et al 2004, Mitelman 2000, Tumor Suppressor, Entrez Query:Oncogene, Translocation, FreqMutations, COSMIC456
1006	2313	FLI1	Futreal et al 2004, Mitelman 2000, Tumor Suppressor, Entrez Query:Oncogene, Translocation, FreqMutations, COSMIC456
1673	4330	MN1	Futreal et al 2004, Mitelman 2000, Tumor Suppressor, Entrez Query:Oncogene, Translocation, FreqMutations, COSMIC456
2814	8115	TCL1A	Futreal et al 2004, Mitelman 2000, Tumor Suppressor, Entrez Query:Oncogene, Translocation, COSMIC456
167	23365	ARHGEF12	Futreal et al 2004, Mitelman 2000, Tumor Suppressor, Translocation, COSMIC456
229	64919	BCL11B	Futreal et al 2004, Mitelman 2000, Tumor Suppressor, Translocation, FreqMutations, COSMIC456
346	833	CARS	Futreal et al 2004, Mitelman 2000, Tumor Suppressor, Translocation, COSMIC456
348	57082	CASC5	Futreal et al 2004, Mitelman 2000, Tumor Suppressor, Translocation
357	863	CBFA2T3	Futreal et al 2004, Mitelman 2000, Tumor Suppressor, Translocation, FreqMutations, COSMIC456
621	57007	CXCR7	Futreal et al 2004, Mitelman 2000, Tumor Suppressor, Translocation
1841	8013	NR4A3	Futreal et al 2004, Mitelman 2000, Tumor Suppressor, Translocation, COSMIC456
1879	4928	NUP98	Futreal et al 2004, Mitelman 2000, Tumor Suppressor, Translocation, FreqMutations, COSMIC456
2554	10801	2012-09-09	Futreal et al 2004, Mitelman 2000, Tumor Suppressor, Translocation
2771	23512	SUZ12	Futreal et al 2004, Mitelman 2000, Tumor Suppressor, Translocation, COSMIC456
3137	7704	ZBTB16	Futreal et al 2004, Mitelman 2000, Tumor Suppressor, Translocation
234	604	BCL6	Futreal et al 2004, Mitelman 2000, Vogelstein and Kinzler 2004, Entrez Query:Oncogene, Missense mutation, Translocation, FreqMutations, COSMIC456
899	2122	EVI1	Futreal et al 2004, Mitelman 2000, Vogelstein and Kinzler 2004, Entrez Query:Oncogene, Translocation, COSMIC456
901	2130	EWSR1	Futreal et al 2004, Mitelman 2000, Vogelstein and Kinzler 2004, Entrez Query:Oncogene, Translocation, COSMIC456
1224	8091	HMGA2	Futreal et al 2004, Mitelman 2000, Vogelstein and Kinzler 2004, Entrez Query:Oncogene, Translocation, COSMIC456
1959	5155	PDGFB	Futreal et al 2004, Mitelman 2000, Vogelstein and Kinzler 2004, Entrez Query:Oncogene, Translocation, COSMIC456
2873	3195	TLX1	Futreal et al 2004, Mitelman 2000, Vogelstein and Kinzler 2004, Entrez Query:Oncogene, Translocation, COSMIC456
2704	6760	SS18	Futreal et al 2004, Mitelman 2000, Vogelstein and Kinzler 2004, Protein Kinase, Stability, Entrez Query:Oncogene, Translocation, COSMIC456
185	472	ATM	Futreal et al 2004, Mitelman 2000, Vogelstein and Kinzler 2004, Protein Kinase, Stability, Tumor Suppressor, Frameshift mutation, Large deletion, Missense mutation, Nonsense mutation, Splicing mutation, FreqMutations, COSMIC456
2417	5979	RET	Futreal et al 2004, Mitelman 2000, Vogelstein and Kinzler 2004, Protein Kinase, Stability, Tumor Suppressor, Tyrosine Kinase, Entrez Query:Oncogene, Frameshift mutation, Missense mutation, Nonsense mutation, Translocation, FreqMutations, COSMIC456
1863	4914	NTRK1	Futreal et al 2004, Mitelman 2000, Vogelstein and Kinzler 2004, Protein Kinase, Tumor Suppressor, Tyrosine Kinase, Entrez Query:Oncogene, Translocation, FreqMutations, COSMIC456
989	2260	FGFR1	Futreal et al 2004, Mitelman 2000, Vogelstein and Kinzler 2004, Protein Kinase, Tyrosine Kinase, Entrez Query:Oncogene, Translocation, FreqMutations, COSMIC456
101	238	ALK	Futreal et al 2004, Mitelman 2000, Vogelstein and Kinzler 2004, Protein Kinase, Tyrosine Kinase, Translocation, FreqMutations, COSMIC456
1865	4916	NTRK3	Futreal et al 2004, Mitelman 2000, Vogelstein and Kinzler 2004, Protein Kinase, Tyrosine Kinase, Translocation, FreqMutations, COSMIC456
2363	5914	RARA	Futreal et al 2004, Mitelman 2000, Vogelstein and Kinzler 2004, Stability, Translocation, COSMIC456
230	596	BCL2	Futreal et al 2004, Mitelman 2000, Vogelstein and Kinzler 2004, Stability, Tumor Suppressor, Entrez Query:Oncogene, Translocation, COSMIC456
1658	4297	MLL	Futreal et al 2004, Mitelman 2000, Vogelstein and Kinzler 2004, Stability, Tumor Suppressor, Entrez Query:Oncogene, Translocation, FreqMutations, COSMIC456
1237	3207	HOXA11	Futreal et al 2004, Mitelman 2000, Vogelstein and Kinzler 2004, Translocation, COSMIC456
1238	3209	HOXA13	Futreal et al 2004, Mitelman 2000, Vogelstein and Kinzler 2004, Translocation, COSMIC456
1244	3229	HOXC13	Futreal et al 2004, Mitelman 2000, Vogelstein and Kinzler 2004, Translocation, COSMIC456
1245	3237	HOXD11	Futreal et al 2004, Mitelman 2000, Vogelstein and Kinzler 2004, Translocation, COSMIC456
1246	3239	HOXD13	Futreal et al 2004, Mitelman 2000, Vogelstein and Kinzler 2004, Translocation, COSMIC456
2788	6886	TAL1	Futreal et al 2004, Mitelman 2000, Vogelstein and Kinzler 2004, Translocation, COSMIC456
2837	7030	TFE3	Futreal et al 2004, Mitelman 2000, Vogelstein and Kinzler 2004, Translocation, COSMIC456
2874	30012	TLX3	Futreal et al 2004, Mitelman 2000, Vogelstein and Kinzler 2004, Translocation, COSMIC456
3107	7490	WT1	Futreal et al 2004, Mitelman 2000, Vogelstein and Kinzler 2004, Tumor Suppressor, Frameshift mutation, Large deletion, Missense mutation, Nonsense mutation, Splicing mutation, FreqMutations, COSMIC456
1026	2309	FOXO3	Futreal et al 2004, Mitelman 2000, Vogelstein and Kinzler 2004, Tumor Suppressor, Translocation, FreqMutations
993	2261	FGFR3	Futreal et al 2004, Mitelman 2000, Vogelstein and Kinzler 2004, Tyrosine Kinase, Entrez Query:Oncogene, Missense mutation, Translocation, FreqMutations, COSMIC456
1961	5156	PDGFRA	Futreal et al 2004, Mitelman 2000, Vogelstein and Kinzler 2004, Tyrosine Kinase, Entrez Query:Oncogene, Missense mutation, Translocation, FreqMutations, COSMIC456
1962	5159	PDGFRB	Futreal et al 2004, Mitelman 2000, Vogelstein and Kinzler 2004, Tyrosine Kinase, Translocation, FreqMutations, COSMIC456
287	701	BUB1B	Futreal et al 2004, Protein Kinase, Stability, Frameshift mutation, Missense mutation, Nonsense mutation, Splicing mutation, COSMIC456
874	2071	ERCC3	Futreal et al 2004, Protein Kinase, Stability, Missense mutation, Splicing mutation, FreqMutations, COSMIC456
497	11200	CHEK2	Futreal et al 2004, Protein Kinase, Stability, Tumor Suppressor, Frameshift mutation, FreqMutations, COSMIC456
2820	7006	TEC	Futreal et al 2004, Protein Kinase, Tyrosine Kinase, Translocation, FreqMutations
1228	6927	HNF1A	Futreal et al 2004, Stability, Frameshift mutation, Missense mutation, FreqMutations
875	2072	ERCC4	Futreal et al 2004, Stability, Frameshift mutation, Missense mutation, Nonsense mutation, COSMIC456
324	799	CALCR	Futreal et al 2004, Stability, Translocation
1728	4627	MYH9	Futreal et al 2004, Stability, Translocation, FreqMutations, COSMIC456
1429	1316	KLF6	Futreal et al 2004, Stability, Tumor Suppressor, Entrez Query:Oncogene, Missense mutation, Nonsense mutation, FreqMutations
63	27125	AFF4	Futreal et al 2004, Translocation, FreqMutations
374	57820	CCNB1IP1	Futreal et al 2004, Translocation, COSMIC456
502	1123	CHN1	Futreal et al 2004, Translocation, COSMIC456
816	1974	EIF4A2	Futreal et al 2004, Translocation, COSMIC456
973	83417	FCRL4	Futreal et al 2004, Translocation
1694	4478	MSN	Futreal et al 2004, Translocation, COSMIC456
1741	4666	NACA	Futreal et al 2004, Translocation, COSMIC456
1751	51517	NCKIPSD	Futreal et al 2004, Translocation
1804	51199	NIN	Futreal et al 2004, Translocation, COSMIC456
1958	9659	PDE4DIP	Futreal et al 2004, Translocation, COSMIC456
2474	6146	RPL22	Futreal et al 2004, Translocation, COSMIC456
2553	23157	2012-09-06	Futreal et al 2004, Translocation, COSMIC456
2681	92521	SPECC1	Futreal et al 2004, Translocation
2843	7037	TFRC	Futreal et al 2004, Translocation, COSMIC456
3089	54904	WHSC1L1	Futreal et al 2004, Translocation, COSMIC456
2562	6418	SET	Futreal et al 2004, Tumor Suppressor, Entrez Query:Oncogene, Translocation, COSMIC456
1724	4610	MYCL1	Futreal et al 2004, Vogelstein and Kinzler 2004, Entrez Query:Oncogene, Amplification, COSMIC456
876	2073	ERCC5	Futreal et al 2004, Vogelstein and Kinzler 2004, Frameshift mutation, Missense mutation, Nonsense mutation, COSMIC456
2062	5395	PMS2	Futreal et al 2004, Vogelstein and Kinzler 2004, Frameshift mutation, Missense mutation, Nonsense mutation, COSMIC456
2542	6391	SDHC	Futreal et al 2004, Vogelstein and Kinzler 2004, Frameshift mutation, Missense mutation, Nonsense mutation, COSMIC456
873	2068	ERCC2	Futreal et al 2004, Vogelstein and Kinzler 2004, Protein Kinase, Frameshift mutation, Missense mutation, Nonsense mutation, Splicing mutation, COSMIC456
2975	7249	TSC2	Futreal et al 2004, Vogelstein and Kinzler 2004, Protein Kinase, Stability, Tumor Suppressor, Entrez Query:Oncogene, Frameshift mutation, Large deletion, Missense mutation, Nonsense mutation, Splicing mutation, FreqMutations, COSMIC456
1637	4221	MEN1	Futreal et al 2004, Vogelstein and Kinzler 2004, Protein Kinase, Stability, Tumor Suppressor, Frameshift mutation, Large deletion, Missense mutation, Nonsense mutation, Splicing mutation, FreqMutations, COSMIC456
250	641	BLM	Futreal et al 2004, Vogelstein and Kinzler 2004, Protein Kinase, Stability, Tumor Suppressor, Frameshift mutation, Missense mutation, Nonsense mutation, COSMIC456
992	2263	FGFR2	Futreal et al 2004, Vogelstein and Kinzler 2004, Protein Kinase, Stability, Tyrosine Kinase, Entrez Query:Oncogene, Missense mutation, FreqMutations, COSMIC456
2974	7248	TSC1	Futreal et al 2004, Vogelstein and Kinzler 2004, Protein Kinase, Tumor Suppressor, Frameshift mutation, Large deletion, Missense mutation, Nonsense mutation, Splicing mutation, FreqMutations, COSMIC456
1011	2322	FLT3	Futreal et al 2004, Vogelstein and Kinzler 2004, Protein Kinase, Tumor Suppressor, Tyrosine Kinase, Missense mutation, FreqMutations, COSMIC456
1013	2324	FLT4	Futreal et al 2004, Vogelstein and Kinzler 2004, Protein Kinase, Tyrosine Kinase, Missense mutation, FreqMutations
663	1643	DDB2	Futreal et al 2004, Vogelstein and Kinzler 2004, Stability, Entrez Query:Oncogene, Missense mutation, Nonsense mutation, COSMIC456
931	2175	FANCA	Futreal et al 2004, Vogelstein and Kinzler 2004, Stability, Frameshift mutation, Large deletion, Missense mutation, Nonsense mutation, Splicing mutation, COSMIC456
933	2176	FANCC	Futreal et al 2004, Vogelstein and Kinzler 2004, Stability, Frameshift mutation, Large deletion, Missense mutation, Nonsense mutation, Splicing mutation, COSMIC456
937	2189	FANCG	Futreal et al 2004, Vogelstein and Kinzler 2004, Stability, Frameshift mutation, Missense mutation, Nonsense mutation, Splicing mutation, COSMIC456
1691	2956	MSH6	Futreal et al 2004, Vogelstein and Kinzler 2004, Stability, Frameshift mutation, Missense mutation, Nonsense mutation, Splicing mutation, FreqMutations, COSMIC456
3114	7507	XPA	Futreal et al 2004, Vogelstein and Kinzler 2004, Stability, Frameshift mutation, Missense mutation, Nonsense mutation, Splicing mutation, COSMIC456
3115	7508	XPC	Futreal et al 2004, Vogelstein and Kinzler 2004, Stability, Frameshift mutation, Missense mutation, Nonsense mutation, Splicing mutation, COSMIC456
936	2188	FANCF	Futreal et al 2004, Vogelstein and Kinzler 2004, Stability, Frameshift mutation, Nonsense mutation, COSMIC456
935	2178	FANCE	Futreal et al 2004, Vogelstein and Kinzler 2004, Stability, Frameshift mutation, Nonsense mutation, Splicing mutation, COSMIC456
2410	9401	RECQL4	Futreal et al 2004, Vogelstein and Kinzler 2004, Stability, Frameshift mutation, Nonsense mutation, Splicing mutation, COSMIC456
1715	4595	MUTYH	Futreal et al 2004, Vogelstein and Kinzler 2004, Stability, Missense mutation, COSMIC456
1725	4613	MYCN	Futreal et al 2004, Vogelstein and Kinzler 2004, Stability, Tumor Suppressor, Entrez Query:Oncogene, Amplification, FreqMutations, COSMIC456
2922	7157	TP53	Futreal et al 2004, Vogelstein and Kinzler 2004, Stability, Tumor Suppressor, Frameshift mutation, Missense mutation, Nonsense mutation, FreqMutations, COSMIC456
1656	4292	MLH1	Futreal et al 2004, Vogelstein and Kinzler 2004, Stability, Tumor Suppressor, Frameshift mutation, Large deletion, Missense mutation, Nonsense mutation, Splicing mutation, FreqMutations, COSMIC456
1689	4436	MSH2	Futreal et al 2004, Vogelstein and Kinzler 2004, Stability, Tumor Suppressor, Frameshift mutation, Large deletion, Missense mutation, Nonsense mutation, Splicing mutation, FreqMutations, COSMIC456
1746	4683	NBN	Futreal et al 2004, Vogelstein and Kinzler 2004, Stability, Tumor Suppressor, Frameshift mutation, Missense mutation, Nonsense mutation
3105	7486	WRN	Futreal et al 2004, Vogelstein and Kinzler 2004, Stability, Tumor Suppressor, Frameshift mutation, Missense mutation, Nonsense mutation, Splicing mutation, COSMIC456
1126	2719	GPC3	Futreal et al 2004, Vogelstein and Kinzler 2004, Tumor Suppressor, Frameshift mutation, Large deletion, Missense mutation, Nonsense mutation, Splicing mutation, Translocation, COSMIC456
257	657	BMPR1A	Futreal et al 2004, Vogelstein and Kinzler 2004, Tumor Suppressor, Frameshift mutation, Missense mutation, Nonsense mutation, FreqMutations, COSMIC456
997	2271	FH	Futreal et al 2004, Vogelstein and Kinzler 2004, Tumor Suppressor, Frameshift mutation, Missense mutation, Nonsense mutation, COSMIC456
1005	201163	FLCN	Futreal et al 2004, Vogelstein and Kinzler 2004, Tumor Suppressor, Frameshift mutation, Missense mutation, Nonsense mutation
2541	6390	SDHB	Futreal et al 2004, Vogelstein and Kinzler 2004, Tumor Suppressor, Frameshift mutation, Missense mutation, Nonsense mutation, COSMIC456
905	2131	EXT1	Futreal et al 2004, Vogelstein and Kinzler 2004, Tumor Suppressor, Frameshift mutation, Missense mutation, Nonsense mutation, Splicing mutation, COSMIC456
906	2132	EXT2	Futreal et al 2004, Vogelstein and Kinzler 2004, Tumor Suppressor, Frameshift mutation, Missense mutation, Nonsense mutation, Splicing mutation, COSMIC456
2201	5727	PTCH1	Futreal et al 2004, Vogelstein and Kinzler 2004, Tumor Suppressor, Frameshift mutation, Missense mutation, Nonsense mutation, Splicing mutation, FreqMutations
2543	6392	SDHD	Futreal et al 2004, Vogelstein and Kinzler 2004, Tumor Suppressor, Frameshift mutation, Missense mutation, Nonsense mutation, Splicing mutation, COSMIC456
1549	6416	MAP2K4	Futreal et al 2004, Vogelstein and Kinzler 2004, Tumor Suppressor, Large deletion, Missense mutation, Nonsense mutation, FreqMutations, COSMIC456
941	355	FAS	Futreal et al 2004, Vogelstein and Kinzler 2004, Tumor Suppressor, Missense mutation
2094	25913	POT1	Hahn and Weinberg 2002
2432	29984	RHOD	Hahn and Weinberg 2002
2825	7014	TERF2	Hahn and Weinberg 2002
381	898	CCNE1	Hahn and Weinberg 2002, Stability
2118	5516	PPP2CB	Hahn and Weinberg 2002, Stability
2823	7012	TERC	Hahn and Weinberg 2002, Stability
2824	7013	TERF1	Hahn and Weinberg 2002, Stability
2826	7015	TERT	Hahn and Weinberg 2002, Stability, FreqMutations
218	581	BAX	Hahn and Weinberg 2002, Vogelstein and Kinzler 2004, Tumor Suppressor, Entrez Query:Oncogene
373	891	CCNB1	Hedgehog
690	50846	DHH	Hedgehog
1203	64399	HHIP	Hedgehog
1301	3549	IHH	Hedgehog
2524	10284	SAP18	Hedgehog
2273	51715	RAB23	Hedgehog, Entrez Query:Oncogene
2647	6608	SMO	Hedgehog, Futreal et al 2004, Tumor Suppressor, Entrez Query:Oncogene, Missense mutation, FreqMutations, COSMIC456
2761	51684	SUFU	Hedgehog, Futreal et al 2004, Vogelstein and Kinzler 2004, Tumor Suppressor, Frameshift mutation, Large deletion, Splicing mutation, COSMIC456
2748	27148	STK36	Hedgehog, Protein Kinase, FreqMutations
771	1859	DYRK1A	Hedgehog, Protein Kinase, Stability
1071	2619	GAS1	Hedgehog, Tumor Suppressor
2202	8643	PTCH2	Hedgehog, Tumor Suppressor, FreqMutations
2591	6469	SHH	Hedgehog, Tumor Suppressor, FreqMutations
1099	2735	GLI1	Hedgehog, Vogelstein and Kinzler 2004, Entrez Query:Oncogene, FreqMutations
48	118	ADD1	ID
719	27000	DNAJC2	ID
826	2004	ELK3	ID
1275	3399	ID3	ID
1726	4618	MYF6	ID
1734	4654	MYOD1	ID
1735	4656	MYOG	ID
1279	3428	IFI16	ID, Entrez Query:Oncogene
1936	7849	PAX8	ID, Futreal et al 2004, Mitelman 2000, Entrez Query:Oncogene, Translocation, COSMIC456
2810	6929	TCF3	ID, NOTCH, Wnt, Futreal et al 2004, Mitelman 2000, Tumor Suppressor, Translocation, COSMIC456
1274	3397	ID1	ID, Stability, Entrez Query:Oncogene
372	890	CCNA2	ID, Stability, Tumor Suppressor
444	1017	CDK2	ID, TGFBR, Hahn and Weinberg 2002, Protein Kinase, Stability, Tumor Suppressor
182	467	ATF3	ID, TGFBR, Stability, Tumor Suppressor
1276	3400	ID4	ID, Tumor Suppressor
1930	5076	PAX2	ID, Wnt, Entrez Query:Oncogene
580	1439	CSF2RB	Kit Receptor
860	2057	EPOR	Kit Receptor
1133	10750	GRAP	Kit Receptor
1337	3635	INPP5D	Kit Receptor
1407	10657	KHDRBS1	Kit Receptor
1423	4254	KITLG	Kit Receptor
1680	8777	MPDZ	Kit Receptor
2665	9306	SOCS6	Kit Receptor
2691	161742	SPRED1	Kit Receptor
2692	200734	SPRED2	Kit Receptor
1651	4286	MITF	Kit Receptor, Entrez Query:Oncogene, COSMIC456
527	1213	CLTC	Kit Receptor, Futreal et al 2004, Mitelman 2000, Translocation, COSMIC456
1422	3815	KIT	Kit Receptor, Futreal et al 2004, Vogelstein and Kinzler 2004, Protein Kinase, Tumor Suppressor, Tyrosine Kinase, Entrez Query:Oncogene, Missense mutation, FreqMutations, COSMIC456
2250	10076	PTPRU	Kit Receptor, Phosphatase, FreqMutations
2582	10603	SH2B2	Kit Receptor, Protein Kinase
2722	26228	STAP1	Kit Receptor, Protein Kinase
725	1796	DOK1	Kit Receptor, Protein Kinase, Tumor Suppressor
2042	51196	PLCE1	Kit Receptor, Protein Kinase, Tumor Suppressor
1517	4067	LYN	Kit Receptor, Protein Kinase, Tumor Suppressor, Tyrosine Kinase, Entrez Query:Oncogene, FreqMutations
284	695	BTK	Kit Receptor, Protein Kinase, Tyrosine Kinase
1182	3055	HCK	Kit Receptor, Protein Kinase, Tyrosine Kinase, FreqMutations
996	2268	FGR	Kit Receptor, Protein Kinase, Tyrosine Kinase, Entrez Query:Oncogene
2890	8797	TNFRSF10A	Kit Receptor, Tumor Suppressor, FreqMutations
978	2242	FES	Kit Receptor, Vogelstein and Kinzler 2004, Protein Kinase, Tyrosine Kinase, Entrez Query:Oncogene, FreqMutations
304	23434	C3orf27	Mitelman 2000
579	1437	CSF2	Mitelman 2000
1171	3037	HAS2	Mitelman 2000
1248	3250	HPR	Mitelman 2000
1451	3910	LAMA4	Mitelman 2000, FreqMutations
1473	89884	LHX4	Mitelman 2000
1739	7994	MYST3	Mitelman 2000
1885	26011	ODZ4	Mitelman 2000
2351	5903	RANBP2	Mitelman 2000
2479	6204	RPS10	Mitelman 2000
2817	6988	TCTA	Mitelman 2000
567	23373	CRTC1	Mitelman 2000, Entrez Query:Oncogene
1854	5820	NR_003367	Mitelman 2000, Entrez Query:Oncogene
1846	3084	NRG1	Mitelman 2000, Protein Kinase
577	1435	CSF1	Mitelman 2000, Protein Kinase, Stability
539	1278	COL1A2	Mitelman 2000, Stability, FreqMutations
1014	2335	FN1	Mitelman 2000, Stability, FreqMutations
1321	3562	IL3	Mitelman 2000, Stability
1720	4602	MYB	Mitelman 2000, Stability, Entrez Query:Oncogene, COSMIC456
1149	2950	GSTP1	Mitelman 2000, Stability, Tumor Suppressor
581	1440	CSF3	Mitelman 2000, Tumor Suppressor
998	2272	FHIT	Mitelman 2000, Tumor Suppressor, COSMIC456
1350	3659	IRF1	Mitelman 2000, Tumor Suppressor
175	429	ASCL1	NOTCH
509	9541	CIR	NOTCH
534	1272	CNTN1	NOTCH
708	28514	DLL1	NOTCH
709	54567	DLL4	NOTCH
743	1840	DTX1	NOTCH
999	2273	FHL1	NOTCH
1191	388585	HES5	NOTCH
1197	23462	HEY1	NOTCH
1198	23493	HEY2	NOTCH
1216	59269	HIVEP3	NOTCH, FreqMutations
1379	182	JAG1	NOTCH, FreqMutations
1380	3714	JAG2	NOTCH, FreqMutations
1533	4100	MAGEA1	NOTCH
1541	55534	MAML3	NOTCH
1641	4242	MFNG	NOTCH
1758	9611	NCOR1	NOTCH
1821	4853	NOTCH2	NOTCH, FreqMutations, COSMIC456
1822	4854	NOTCH3	NOTCH, FreqMutations
1823	4855	NOTCH4	NOTCH, FreqMutations
1824	4856	NOV	NOTCH, FreqMutations
1873	8650	NUMB	NOTCH
1874	9253	NUMBL	NOTCH
2066	23509	POFUT1	NOTCH
2183	5664	PSEN2	NOTCH
2184	55851	PSENEN	NOTCH
2402	3516	RBPJ	NOTCH
2406	5959	RDH5	NOTCH
2435	6015	RING1	NOTCH
2525	8819	SAP30	NOTCH
2683	23013	SPEN	NOTCH, FreqMutations
2869	7088	TLE1	NOTCH
1075	2623	GATA1	NOTCH, Futreal et al 2004, Frameshift mutation, Missense mutation, COSMIC456
1540	84441	MAML2	NOTCH, Futreal et al 2004, Mitelman 2000, Entrez Query:Oncogene, Translocation, COSMIC456
1462	3932	LCK	NOTCH, Futreal et al 2004, Mitelman 2000, Protein Kinase, Tyrosine Kinase, Entrez Query:Oncogene, Translocation, COSMIC456
1820	4851	NOTCH1	NOTCH, Futreal et al 2004, Mitelman 2000, Vogelstein and Kinzler 2004, Stability, Tumor Suppressor, Missense mutation, Translocation, FreqMutations, COSMIC456
968	55294	FBXW7	NOTCH, Futreal et al 2004, Vogelstein and Kinzler 2004, Tumor Suppressor, Missense mutation, Nonsense mutation, FreqMutations, COSMIC456
25	102	ADAM10	NOTCH, Protein Kinase
27	6868	ADAM17	NOTCH, Protein Kinase
2182	5663	PSEN1	NOTCH, Protein Kinase, Stability
1539	9794	MAML1	NOTCH, Protein Kinase, Tumor Suppressor, FreqMutations
144	51107	APH1A	NOTCH, Stability
145	83464	APH1B	NOTCH, Stability
1039	5045	FURIN	NOTCH, Stability, FreqMutations
1192	55502	HES6	NOTCH, Stability
1761	23385	NCSTN	NOTCH, Stability
2606	6502	SKP2	NOTCH, Stability, FreqMutations
3082	55759	WDR12	NOTCH, Stability
3134	7528	YY1	NOTCH, Stability
153	351	APP	NOTCH, Stability, Tumor Suppressor
2659	22938	SNW1	NOTCH, TGFBR
2403	9978	RBX1	NOTCH, TGFBR, Stability
2605	6500	SKP1	NOTCH, TGFBR, TNF_alpha_NF_kB, Wnt
608	8454	CUL1	NOTCH, TGFBR, TNF_alpha_NF_kB, Wnt, Tumor Suppressor
1468	51176	LEF1	NOTCH, TGFBR, Wnt
1793	4792	NFKBIA	NOTCH, TNF_alpha_NF_kB, Stability, Tumor Suppressor
1791	4790	NFKB1	NOTCH, TNF_alpha_NF_kB, Stability, Tumor Suppressor, Entrez Query:Oncogene
1185	3066	HDAC2	NOTCH, TNF_alpha_NF_kB, Tumor Suppressor
1145	2932	GSK3B	NOTCH, TNF_alpha_NF_kB, Wnt, Protein Kinase, Stability, Tumor Suppressor, Entrez Query:Oncogene
14	52	ACP1	Phosphatase
417	994	CDC25B	Phosphatase
744	338599	DUPD1	Phosphatase
746	11221	DUSP10	Phosphatase
747	11266	DUSP12	Phosphatase
748	51207	DUSP13	Phosphatase
749	11072	DUSP14	Phosphatase
750	128853	DUSP15	Phosphatase
751	80824	DUSP16	Phosphatase
752	150290	DUSP18	Phosphatase
753	142679	DUSP19	Phosphatase
756	56940	DUSP22	Phosphatase, FreqMutations
757	78986	DUSP26	Phosphatase
758	92235	DUSP27	Phosphatase
759	285193	DUSP28	Phosphatase
760	1845	DUSP3	Phosphatase
761	1846	DUSP4	Phosphatase
762	1847	DUSP5	Phosphatase
764	1849	DUSP7	Phosphatase
765	1850	DUSP8	Phosphatase
766	1852	DUSP9	Phosphatase
2218	5783	PTPN13	Phosphatase
2219	5784	PTPN14	Phosphatase, FreqMutations
2220	26469	PTPN18	Phosphatase
2221	5771	PTPN2	Phosphatase
2222	653129	PTPN20A	Phosphatase
2223	26095	PTPN20B	Phosphatase
2224	11099	PTPN21	Phosphatase
2225	26191	PTPN22	Phosphatase, FreqMutations
2226	25930	PTPN23	Phosphatase
2227	5774	PTPN3	Phosphatase
2228	5775	PTPN4	Phosphatase
2229	84867	PTPN5	Phosphatase
2231	5778	PTPN7	Phosphatase
2232	5780	PTPN9	Phosphatase
2233	5786	PTPRA	Phosphatase
2234	5787	PTPRB	Phosphatase
2237	5791	PTPRE	Phosphatase
2240	5794	PTPRH	Phosphatase
2243	5797	PTPRM	Phosphatase, FreqMutations
2244	5798	PTPRN	Phosphatase
2245	5799	PTPRN2	Phosphatase
2248	5802	PTPRS	Phosphatase, FreqMutations
2251	5803	PTPRZ1	Phosphatase, FreqMutations
2709	54434	SSH1	Phosphatase
2710	85464	SSH2	Phosphatase
2711	54961	SSH3	Phosphatase
2760	6815	STYX	Phosphatase
754	1844	DUSP2	Phosphatase, Protein Kinase
755	63904	DUSP21	Phosphatase, Protein Kinase
2235	5788	PTPRC	Phosphatase, Protein Kinase, FreqMutations
2238	5792	PTPRF	Phosphatase, Protein Kinase, FreqMutations
2249	11122	PTPRT	Phosphatase, Protein Kinase, FreqMutations
2239	5793	PTPRG	Phosphatase, Protein Kinase, Tumor Suppressor
2241	5795	PTPRJ	Phosphatase, Protein Kinase, Tumor Suppressor, FreqMutations
2242	5796	PTPRK	Phosphatase, Protein Kinase, Tumor Suppressor, FreqMutations
2215	5770	PTPN1	Phosphatase, Stability
763	1848	DUSP6	Phosphatase, Tumor Suppressor
2236	5789	PTPRD	Phosphatase, Tumor Suppressor, FreqMutations
2246	5800	PTPRO	Phosphatase, Tumor Suppressor
1	22848	AAK1	Protein Kinase
2	9625	AATK	Protein Kinase, FreqMutations
20	91	ACVR1B	Protein Kinase
21	130399	ACVR1C	Protein Kinase, FreqMutations
22	92	ACVR2A	Protein Kinase
23	93	ACVR2B	Protein Kinase
24	94	ACVRL1	Protein Kinase
29	8754	ADAM9	Protein Kinase
33	57143	ADCK1	Protein Kinase
34	90956	ADCK2	Protein Kinase
35	79934	ADCK4	Protein Kinase
36	203054	ADCK5	Protein Kinase
37	107	ADCY1	Protein Kinase
38	108	ADCY2	Protein Kinase
39	109	ADCY3	Protein Kinase
40	196883	ADCY4	Protein Kinase
41	111	ADCY5	Protein Kinase
42	112	ADCY6	Protein Kinase
43	113	ADCY7	Protein Kinase
44	114	ADCY8	Protein Kinase
45	115	ADCY9	Protein Kinase
46	116	ADCYAP1	Protein Kinase
47	117	ADCYAP1R1	Protein Kinase
49	120	ADD3	Protein Kinase
51	51094	ADIPOR1	Protein Kinase
54	148	ADRA1A	Protein Kinase, FreqMutations
55	147	ADRA1B	Protein Kinase
57	154	ADRB2	Protein Kinase
59	157	ADRBK2	Protein Kinase, FreqMutations
60	84632	AFAP1L2	Protein Kinase
79	79706	AK097289	Protein Kinase
80	8165	AKAP1	Protein Kinase
81	11215	AKAP11	Protein Kinase
84	158798	AKAP14	Protein Kinase
85	10566	AKAP3	Protein Kinase, FreqMutations
86	8852	AKAP4	Protein Kinase
87	9495	AKAP5	Protein Kinase
89	9465	AKAP7	Protein Kinase
94	84335	AKT1S1	Protein Kinase
105	80216	ALPK1	Protein Kinase
106	115701	ALPK2	Protein Kinase, FreqMutations
107	57538	ALPK3	Protein Kinase, FreqMutations
112	269	AMHR2	Protein Kinase
124	283	ANG	Protein Kinase
126	51378	ANGPT4	Protein Kinase
127	9068	ANGPTL1	Protein Kinase
129	255239	ANKK1	Protein Kinase, FreqMutations
137	308	ANXA5	Protein Kinase
196	6795	AURKC	Protein Kinase, FreqMutations
197	552	AVPR1A	Protein Kinase
198	553	AVPR1B	Protein Kinase
203	566	AZU1	Protein Kinase
219	9031	BAZ1B	Protein Kinase
226	10295	BCKDK	Protein Kinase
238	623	BDKRB1	Protein Kinase
239	624	BDKRB2	Protein Kinase
251	29760	BLNK	Protein Kinase
255	27302	BMP10	Protein Kinase
259	659	BMPR2	Protein Kinase
266	6046	BRD2	Protein Kinase
274	84446	BRSK1	Protein Kinase, FreqMutations
275	9024	BRSK2	Protein Kinase
286	699	BUB1	Protein Kinase
290	28984	C13orf15	Protein Kinase
291	79866	C13orf34	Protein Kinase
296	55181	C17orf71	Protein Kinase
301	55857	C20orf19	Protein Kinase
307	10842	C7orf16	Protein Kinase
311	169436	C9orf96	Protein Kinase
316	91768	CABLES1	Protein Kinase
317	81928	CABLES2	Protein Kinase
319	790	CAD	Protein Kinase, FreqMutations
323	796	CALCA	Protein Kinase
326	8536	CAMK1	Protein Kinase
328	57172	CAMK1G	Protein Kinase
333	55450	CAMK2N1	Protein Kinase
334	94032	CAMK2N2	Protein Kinase
335	814	CAMK4	Protein Kinase
336	84254	CAMKK1	Protein Kinase
337	10645	CAMKK2	Protein Kinase, FreqMutations
338	79012	CAMKV	Protein Kinase, FreqMutations
367	55704	CCDC88A	Protein Kinase
368	885	CCK	Protein Kinase
371	6351	CCL4	Protein Kinase
384	8812	CCNK	Protein Kinase
385	904	CCNT1	Protein Kinase
386	905	CCNT2	Protein Kinase
387	219771	CCNY	Protein Kinase
389	23552	CCRK	Protein Kinase
394	10666	CD226	Protein Kinase
398	916	CD3E	Protein Kinase
405	923	CD6	Protein Kinase
406	924	CD7	Protein Kinase
409	925	CD8A	Protein Kinase
420	984	CDC2L1	Protein Kinase
421	8621	CDC2L5	Protein Kinase
422	23097	CDC2L6	Protein Kinase
426	8476	CDC42BPA	Protein Kinase, FreqMutations
427	9578	CDC42BPB	Protein Kinase, FreqMutations
428	55561	CDC42BPG	Protein Kinase, FreqMutations
431	8317	CDC7	Protein Kinase
440	1000	CDH2	Protein Kinase
443	8558	CDK10	Protein Kinase
447	1018	CDK3	Protein Kinase
449	8851	CDK5R1	Protein Kinase
450	8941	CDK5R2	Protein Kinase
451	51654	CDK5RAP1	Protein Kinase
455	8814	CDKL1	Protein Kinase
456	8999	CDKL2	Protein Kinase, FreqMutations
457	51265	CDKL3	Protein Kinase
458	344387	CDKL4	Protein Kinase
459	6792	CDKL5	Protein Kinase
468	1033	CDKN3	Protein Kinase
478	1062	CENPE	Protein Kinase
483	11190	CEP250	Protein Kinase
486	64781	CERK	Protein Kinase
487	375298	CERKL	Protein Kinase
503	1128	CHRM1	Protein Kinase
504	1136	CHRNA3	Protein Kinase, FreqMutations
510	11113	CIT	Protein Kinase, FreqMutations
514	1164	CKS2	Protein Kinase
522	1195	CLK1	Protein Kinase
523	57396	CLK4	Protein Kinase
531	10256	CNKSR1	Protein Kinase
541	10087	COL4A3BP	Protein Kinase
553	8895	CPNE3	Protein Kinase
563	285464	CRIPAK	Protein Kinase
566	51755	CRKRS	Protein Kinase
584	122011	CSNK1A1L	Protein Kinase
587	53944	CSNK1G1	Protein Kinase
588	1455	CSNK1G2	Protein Kinase
589	1456	CSNK1G3	Protein Kinase
615	3627	CXCL10	Protein Kinase
639	1600	DAB1	Protein Kinase
646	23604	DAPK2	Protein Kinase
647	1613	DAPK3	Protein Kinase, FreqMutations
651	55861	DBNDD2	Protein Kinase
654	9201	DCLK1	Protein Kinase, FreqMutations
655	166614	DCLK2	Protein Kinase
656	85443	DCLK3	Protein Kinase, FreqMutations
677	64798	DEPDC6	Protein Kinase
680	1606	DGKA	Protein Kinase
681	1607	DGKB	Protein Kinase, FreqMutations
682	8527	DGKD	Protein Kinase, FreqMutations
683	8526	DGKE	Protein Kinase
684	1608	DGKG	Protein Kinase, FreqMutations
685	160851	DGKH	Protein Kinase
686	9162	DGKI	Protein Kinase
687	139189	DGKK	Protein Kinase
688	1609	DGKQ	Protein Kinase
689	8525	DGKZ	Protein Kinase, FreqMutations
714	1760	DMPK	Protein Kinase
726	9046	DOK2	Protein Kinase
727	55715	DOK4	Protein Kinase
728	55816	DOK5	Protein Kinase
736	1812	DRD1	Protein Kinase
772	9149	DYRK1B	Protein Kinase
773	8445	DYRK2	Protein Kinase
774	8444	DYRK3	Protein Kinase
775	8798	DYRK4	Protein Kinase
789	1909	EDNRA	Protein Kinase
794	29904	EEF2K	Protein Kinase
807	9451	EIF2AK3	Protein Kinase
808	440275	EIF2AK4	Protein Kinase
880	2081	ERN1	Protein Kinase
881	10595	ERN2	Protein Kinase
924	2167	FABP4	Protein Kinase
943	10922	FASTK	Protein Kinase
944	79675	FASTKD1	Protein Kinase
945	22868	FASTKD2	Protein Kinase
946	79072	FASTKD3	Protein Kinase
947	60493	FASTKD5	Protein Kinase
980	9638	FEZ1	Protein Kinase
983	2258	FGF13	Protein Kinase
1001	84922	FIZ1	Protein Kinase
1007	124923	FLJ25006	Protein Kinase
1012	2323	FLT3LG	Protein Kinase
1042	2533	FYB	Protein Kinase
1062	4616	GADD45B	Protein Kinase
1069	2596	GAP43	Protein Kinase
1084	2675	GFRA2	Protein Kinase
1085	389400	GFRAL	Protein Kinase
1090	51738	GHRL	Protein Kinase
1104	10539	GLRX3	Protein Kinase
1109	2764	GMFB	Protein Kinase
1110	9535	GMFG	Protein Kinase
1112	2768	GNA12	Protein Kinase
1113	10672	GNA13	Protein Kinase
1115	2771	GNAI2	Protein Kinase
1118	2779	GNAT1	Protein Kinase
1138	6011	GRK1	Protein Kinase
1139	2869	GRK5	Protein Kinase
1143	83903	GSG2	Protein Kinase
1183	3060	HCRT	Protein Kinase
1190	51191	HERC5	Protein Kinase
1195	10614	HEXIM1	Protein Kinase
1196	124790	HEXIM2	Protein Kinase
1210	204851	HIPK1	Protein Kinase
1213	147746	HIPK4	Protein Kinase
1227	3162	HMOX1	Protein Kinase
1242	3226	HOXC10	Protein Kinase
1261	26353	HSPB8	Protein Kinase
1268	30811	HUNK	Protein Kinase
1272	25998	IBTK	Protein Kinase
1273	22858	ICK	Protein Kinase
1290	3481	IGF2	Protein Kinase
1310	3595	IL12RB2	Protein Kinase
1322	133396	IL31RA	Protein Kinase
1345	3654	IRAK1	Protein Kinase
1346	3656	IRAK2	Protein Kinase
1347	11213	IRAK3	Protein Kinase
1348	51135	IRAK4	Protein Kinase
1355	8660	IRS2	Protein Kinase
1362	3682	ITGAE	Protein Kinase
1366	9270	ITGB1BP1	Protein Kinase
1367	3689	ITGB2	Protein Kinase
1377	3706	ITPKA	Protein Kinase
1384	5927	JARID1A	Protein Kinase
1396	8997	KALRN	Protein Kinase, FreqMutations
1411	23387	KIAA0999	Protein Kinase
1415	23303	KIF13B	Protein Kinase
1446	283455	KSR2	Protein Kinase, FreqMutations
1460	54900	LAX1	Protein Kinase
1465	3937	LCP2	Protein Kinase
1493	646643	LOC646643	Protein Kinase
1494	728642	LOC728642	Protein Kinase
1496	91461	LOC91461	Protein Kinase
1505	7804	LRP8	Protein Kinase
1508	79705	LRRK1	Protein Kinase, FreqMutations
1512	57819	LSM2	Protein Kinase
1525	8567	MADD	Protein Kinase, FreqMutations
1536	4117	MAK	Protein Kinase
1550	5607	MAP2K5	Protein Kinase
1552	5609	MAP2K7	Protein Kinase, FreqMutations
1559	389840	MAP3K15	Protein Kinase
1564	9064	MAP3K6	Protein Kinase, FreqMutations
1572	5871	MAP4K2	Protein Kinase
1573	8491	MAP4K3	Protein Kinase, FreqMutations
1574	9448	MAP4K4	Protein Kinase
1575	11183	MAP4K5	Protein Kinase
1577	5602	MAPK10	Protein Kinase
1578	5600	MAPK11	Protein Kinase
1579	6300	MAPK12	Protein Kinase
1580	5603	MAPK13	Protein Kinase
1582	225689	MAPK15	Protein Kinase
1584	5596	MAPK4	Protein Kinase
1589	23542	MAPK8IP2	Protein Kinase
1590	23162	MAPK8IP3	Protein Kinase
1593	7867	MAPKAPK3	Protein Kinase
1594	8550	MAPKAPK5	Protein Kinase
1601	4139	MARK1	Protein Kinase, FreqMutations
1603	4140	MARK3	Protein Kinase
1604	57787	MARK4	Protein Kinase, FreqMutations
1607	22983	MAST1	Protein Kinase, FreqMutations
1608	23139	MAST2	Protein Kinase, FreqMutations
1609	23031	MAST3	Protein Kinase
1610	375449	MAST4	Protein Kinase, FreqMutations
1611	84930	MASTL	Protein Kinase
1616	51562	MBIP	Protein Kinase
1618	4157	MC1R	Protein Kinase
1636	9833	MELK	Protein Kinase
1643	93627	MGC16169	Protein Kinase
1644	167359	MGC42105	Protein Kinase
1646	84953	MICALCL	Protein Kinase
1648	50488	MINK1	Protein Kinase
1650	116449	MIST	Protein Kinase
1653	8569	MKNK1	Protein Kinase, FreqMutations
1654	2872	MKNK2	Protein Kinase
1657	197259	MLKL	Protein Kinase
1666	51085	MLXIPL	Protein Kinase
1688	2206	MS4A2	Protein Kinase
1696	51765	MST4	Protein Kinase
1707	9788	MTSS1	Protein Kinase
1729	85366	MYLK2	Protein Kinase, FreqMutations
1730	340156	MYLK4	Protein Kinase, FreqMutations
1732	53904	MYO3A	Protein Kinase, FreqMutations
1733	140469	MYO3B	Protein Kinase, FreqMutations
1774	4750	NEK1	Protein Kinase
1775	152110	NEK10	Protein Kinase, FreqMutations
1776	79858	NEK11	Protein Kinase, FreqMutations
1777	4752	NEK3	Protein Kinase
1778	6787	NEK4	Protein Kinase
1779	341676	NEK5	Protein Kinase
1780	10783	NEK6	Protein Kinase
1781	140609	NEK7	Protein Kinase
1783	91754	NEK9	Protein Kinase
1784	4745	NELL1	Protein Kinase
1801	4803	NGF	Protein Kinase
1816	64127	NOD2	Protein Kinase
1837	7026	NR2F2	Protein Kinase
1844	29959	NRBP1	Protein Kinase
1845	340371	NRBP2	Protein Kinase
1847	10718	NRG3	Protein Kinase
1849	203447	NRK	Protein Kinase
1852	4902	NRTN	Protein Kinase
1867	81788	NUAK2	Protein Kinase
1877	23636	NUP62	Protein Kinase
1884	84033	OBSCN	Protein Kinase, FreqMutations
1895	9943	OXSR1	Protein Kinase
1896	64805	P2RY12	Protein Kinase
1902	29993	PACSIN1	Protein Kinase
1909	5062	PAK2	Protein Kinase
1910	5063	PAK3	Protein Kinase
1911	10298	PAK4	Protein Kinase, FreqMutations
1913	57144	PAK7	Protein Kinase, FreqMutations
1915	255967	PAN3	Protein Kinase
1927	23178	PASK	Protein Kinase, FreqMutations
1938	55872	PBK	Protein Kinase
1949	5127	PCTK1	Protein Kinase
1950	5128	PCTK2	Protein Kinase
1951	5129	PCTK3	Protein Kinase
1957	5140	PDE3B	Protein Kinase
1960	56034	PDGFC	Protein Kinase
1965	149420	PDIK1L	Protein Kinase
1966	5163	PDK1	Protein Kinase
1967	5164	PDK2	Protein Kinase, FreqMutations
1968	5165	PDK3	Protein Kinase
1969	5166	PDK4	Protein Kinase
1971	10611	PDLIM5	Protein Kinase
1986	5207	PFKFB1	Protein Kinase
1988	5218	PFTK1	Protein Kinase
1989	65061	PFTK2	Protein Kinase
1995	5261	PHKG2	Protein Kinase
1997	23612	PHLDA3	Protein Kinase
2005	9463	PICK1	Protein Kinase
2007	118788	PIK3AP1	Protein Kinase
2015	30849	PIK3R4	Protein Kinase, FreqMutations
2016	29990	PILRB	Protein Kinase
2024	83394	PITPNM3	Protein Kinase, FreqMutations
2027	5569	PKIA	Protein Kinase
2028	5570	PKIB	Protein Kinase
2029	11142	PKIG	Protein Kinase
2030	9088	PKMYT1	Protein Kinase
2034	5319	PLA2G1B	Protein Kinase
2048	5341	PLEK	Protein Kinase
2049	59338	PLEKHA1	Protein Kinase
2052	10769	PLK2	Protein Kinase
2053	1263	PLK3	Protein Kinase
2063	139728	PNCK	Protein Kinase
2086	5430	POLR2A	Protein Kinase
2087	5431	POLR2B	Protein Kinase
2088	5435	POLR2F	Protein Kinase
2089	5436	POLR2G	Protein Kinase
2091	5438	POLR2I	Protein Kinase
2104	8611	PPAP2A	Protein Kinase
2114	5501	PPP1CC	Protein Kinase
2126	157285	PRAGMIN	Protein Kinase
2132	10935	PRDX3	Protein Kinase
2135	5562	PRKAA1	Protein Kinase
2136	5563	PRKAA2	Protein Kinase
2138	5565	PRKAB2	Protein Kinase
2140	5567	PRKACB	Protein Kinase, FreqMutations
2141	5568	PRKACG	Protein Kinase
2142	5571	PRKAG1	Protein Kinase
2143	51422	PRKAG2	Protein Kinase
2144	53632	PRKAG3	Protein Kinase
2148	5577	PRKAR2B	Protein Kinase
2153	5581	PRKCE	Protein Kinase, FreqMutations
2155	5583	PRKCH	Protein Kinase, FreqMutations
2157	5588	PRKCQ	Protein Kinase, FreqMutations
2158	5589	PRKCSH	Protein Kinase
2161	25865	PRKD2	Protein Kinase, FreqMutations
2162	23683	PRKD3	Protein Kinase, FreqMutations
2164	5592	PRKG1	Protein Kinase
2165	5593	PRKG2	Protein Kinase
2167	5618	PRLR	Protein Kinase
2176	8899	PRPF4B	Protein Kinase
2186	5681	PSKH1	Protein Kinase
2187	85481	PSKH2	Protein Kinase, FreqMutations
2253	22827	PUF60	Protein Kinase
2254	54899	PXK	Protein Kinase
2255	260434	PYDC1	Protein Kinase
2344	5891	RAGE	Protein Kinase
2361	10411	RAPGEF3	Protein Kinase
2362	11069	RAPGEF4	Protein Kinase, FreqMutations
2371	115727	RASGRP4	Protein Kinase
2389	10616	RBCK1	Protein Kinase
2415	5649	RELN	Protein Kinase, FreqMutations
2434	253260	RICTOR	Protein Kinase, FreqMutations
2437	83732	RIOK1	Protein Kinase
2438	55781	RIOK2	Protein Kinase
2442	54101	RIPK4	Protein Kinase, FreqMutations
2443	25778	RIPK5	Protein Kinase
2460	9475	ROCK2	Protein Kinase
2461	54763	ROPN1	Protein Kinase
2462	152015	ROPN1B	Protein Kinase
2463	83853	ROPN1L	Protein Kinase
2488	8986	RPS6KA4	Protein Kinase
2489	9252	RPS6KA5	Protein Kinase
2491	6198	RPS6KB1	Protein Kinase
2493	26750	RPS6KC1	Protein Kinase, FreqMutations
2494	83694	RPS6KL1	Protein Kinase
2512	6262	RYR2	Protein Kinase, FreqMutations
2528	388228	SBK1	Protein Kinase
2536	57410	SCYL1	Protein Kinase
2537	55681	SCYL2	Protein Kinase, FreqMutations
2538	57147	SCYL3	Protein Kinase
2561	29950	SERTAD1	Protein Kinase
2579	10110	SGK2	Protein Kinase, FreqMutations
2580	79834	SGK269	Protein Kinase
2585	9467	SH3BP5	Protein Kinase
2589	53358	SHC3	Protein Kinase
2590	399694	SHC4	Protein Kinase
2609	6556	SLC11A1	Protein Kinase
2623	6548	SLC9A1	Protein Kinase
2626	9748	SLK	Protein Kinase
2627	4086	SMAD1	Protein Kinase
2648	6610	SMPD2	Protein Kinase
2653	150094	SNF1LK	Protein Kinase
2654	23235	SNF1LK2	Protein Kinase
2657	54861	SNRK	Protein Kinase, FreqMutations
2668	10580	SORBS1	Protein Kinase
2679	245711	SPDYA	Protein Kinase
2680	387778	SPDYC	Protein Kinase
2682	10290	SPEG	Protein Kinase, FreqMutations
2684	8877	SPHK1	Protein Kinase
2685	56848	SPHK2	Protein Kinase
2696	8878	SQSTM1	Protein Kinase
2700	6732	SRPK1	Protein Kinase
2701	26576	SRPK3	Protein Kinase
2735	6793	STK10	Protein Kinase, FreqMutations
2738	9263	STK17A	Protein Kinase
2739	9262	STK17B	Protein Kinase
2740	8428	STK24	Protein Kinase
2741	10494	STK25	Protein Kinase
2743	56164	STK31	Protein Kinase, FreqMutations
2744	202374	STK32A	Protein Kinase, FreqMutations
2745	55351	STK32B	Protein Kinase
2746	282974	STK32C	Protein Kinase
2747	140901	STK35	Protein Kinase
2749	11329	STK38	Protein Kinase
2750	23012	STK38L	Protein Kinase, FreqMutations
2751	27347	STK39	Protein Kinase, FreqMutations
2753	83931	STK40	Protein Kinase
2783	6872	TAF1	Protein Kinase
2785	138474	TAF1L	Protein Kinase, FreqMutations
2793	51347	TAOK3	Protein Kinase, FreqMutations
2803	9238	TBRG4	Protein Kinase
2828	7016	TESK1	Protein Kinase
2829	10420	TESK2	Protein Kinase
2835	7023	TFAP4	Protein Kinase
2846	7042	TGFB2	Protein Kinase
2854	7057	THBS1	Protein Kinase, FreqMutations
2856	7064	THOP1	Protein Kinase
2862	148022	TICAM1	Protein Kinase
2896	7293	TNFRSF4	Protein Kinase
2900	23043	TNIK	Protein Kinase
2906	7137	TNNI3	Protein Kinase
2917	7155	TOP2B	Protein Kinase, FreqMutations
2927	112858	TP53RK	Protein Kinase
2937	51002	TPRKB	Protein Kinase
2951	50852	TRAT1	Protein Kinase
2954	10221	TRIB1	Protein Kinase
2960	5987	TRIM27	Protein Kinase, COSMIC456
2968	7204	TRIO	Protein Kinase, FreqMutations
2971	140803	TRPM6	Protein Kinase, FreqMutations
2972	54822	TRPM7	Protein Kinase, FreqMutations
2984	23617	TSSK2	Protein Kinase
2985	81629	TSSK3	Protein Kinase
2986	283629	TSSK4	Protein Kinase
2987	83983	TSSK6	Protein Kinase
2988	84630	TTBK1	Protein Kinase, FreqMutations
2989	146057	TTBK2	Protein Kinase
2992	7272	TTK	Protein Kinase
3034	127933	UHMK1	Protein Kinase
3037	8408	ULK1	Protein Kinase
3038	9706	ULK2	Protein Kinase
3039	25989	ULK3	Protein Kinase
3040	54986	ULK4	Protein Kinase
3073	7436	VLDLR	Protein Kinase
3076	7444	VRK2	Protein Kinase
3085	7465	WEE1	Protein Kinase
3086	494551	WEE2	Protein Kinase, FreqMutations
3094	65125	WNK1	Protein Kinase, FreqMutations
3096	65267	WNK3	Protein Kinase
3097	65266	WNK4	Protein Kinase
3122	91419	XRCC6BP1	Protein Kinase
3127	80122	YSK4	Protein Kinase, FreqMutations
3143	51530	ZC3HC1	Protein Kinase
3162	171392	ZNF675	Protein Kinase
83	11214	AKAP13	Protein Kinase, Entrez Query:Oncogene
96	10000	AKT3	Protein Kinase, Entrez Query:Oncogene, FreqMutations
208	572	BAD	Protein Kinase, Entrez Query:Oncogene
327	57118	CAMK1D	Protein Kinase, Entrez Query:Oncogene
480	116986	CENTG1	Protein Kinase, Entrez Query:Oncogene
878	2069	EREG	Protein Kinase, Entrez Query:Oncogene
1057	9846	GAB2	Protein Kinase, Entrez Query:Oncogene
1605	4142	MAS1	Protein Kinase, Entrez Query:Oncogene
2018	11040	PIM2	Protein Kinase, Entrez Query:Oncogene
2019	415116	PIM3	Protein Kinase, Entrez Query:Oncogene
2360	2889	RAPGEF1	Protein Kinase, Entrez Query:Oncogene, FreqMutations
2913	10040	TOM1L1	Protein Kinase, Entrez Query:Oncogene
2955	28951	TRIB2	Protein Kinase, Entrez Query:Oncogene
58	156	ADRBK1	Protein Kinase, Stability
88	9472	AKAP6	Protein Kinase, Stability, FreqMutations
110	57679	ALS2	Protein Kinase, Stability
125	284	ANGPT1	Protein Kinase, Stability
191	84126	ATRIP	Protein Kinase, Stability
224	56647	BCCIP	Protein Kinase, Stability
351	836	CASP3	Protein Kinase, Stability
370	6347	CCL2	Protein Kinase, Stability
467	1032	CDKN2D	Protein Kinase, Stability
496	1111	CHEK1	Protein Kinase, Stability, FreqMutations
555	7538	CR601007	Protein Kinase, Stability
720	5611	DNAJC3	Protein Kinase, Stability
737	1813	DRD2	Protein Kinase, Stability
738	1814	DRD3	Protein Kinase, Stability
903	5394	EXOSC10	Protein Kinase, Stability
913	2159	F10	Protein Kinase, Stability
916	2149	F2R	Protein Kinase, Stability
919	2155	F7	Protein Kinase, Stability
982	2255	FGF10	Protein Kinase, Stability
984	2247	FGF2	Protein Kinase, Stability
1035	10818	FRS2	Protein Kinase, Stability
1061	1647	GADD45A	Protein Kinase, Stability
1089	2690	GHR	Protein Kinase, Stability, FreqMutations
1144	2931	GSK3A	Protein Kinase, Stability, FreqMutations
1156	2967	GTF2H3	Protein Kinase, Stability
1157	2968	GTF2H4	Protein Kinase, Stability
1269	3364	HUS1	Protein Kinase, Stability, FreqMutations
1339	3630	INS	Protein Kinase, Stability
1478	3981	LIG4	Protein Kinase, Stability
1509	120892	LRRK2	Protein Kinase, Stability, FreqMutations
1563	4217	MAP3K5	Protein Kinase, Stability
1586	5598	MAPK7	Protein Kinase, Stability, FreqMutations
1592	9261	MAPKAPK2	Protein Kinase, Stability
1647	4282	MIF	Protein Kinase, Stability
1866	9891	NUAK1	Protein Kinase, Stability
2021	65018	PINK1	Protein Kinase, Stability
2137	5564	PRKAB1	Protein Kinase, Stability
2159	5590	PRKCZ	Protein Kinase, Stability, FreqMutations
2163	5591	PRKDC	Protein Kinase, Stability, FreqMutations
2341	5883	RAD9A	Protein Kinase, Stability
2581	23678	SGK3	Protein Kinase, Stability
2602	8631	SKAP1	Protein Kinase, Stability
2666	6647	SOD1	Protein Kinase, Stability
2786	6879	TAF7	Protein Kinase, Stability
2791	57551	TAOK1	Protein Kinase, Stability
2916	7153	TOP2A	Protein Kinase, Stability
2942	22974	TPX2	Protein Kinase, Stability
2961	10155	TRIM28	Protein Kinase, Stability
2994	7273	TTN	Protein Kinase, Stability, FreqMutations
3075	7443	VRK1	Protein Kinase, Stability
3120	7518	XRCC4	Protein Kinase, Stability
1548	5606	MAP2K3	Protein Kinase, Stability, Entrez Query:Oncogene
1679	4342	MOS	Protein Kinase, Stability, Entrez Query:Oncogene
2578	6446	SGK1	Protein Kinase, Stability, Entrez Query:Oncogene
50	9370	ADIPOQ	Protein Kinase, Stability, Tumor Suppressor
68	186	AGTR2	Protein Kinase, Stability, Tumor Suppressor
190	545	ATR	Protein Kinase, Stability, Tumor Suppressor, FreqMutations
461	1027	CDKN1B	Protein Kinase, Stability, Tumor Suppressor
981	2246	FGF1	Protein Kinase, Stability, Tumor Suppressor
1354	3667	IRS1	Protein Kinase, Stability, Tumor Suppressor, FreqMutations
1591	5601	MAPK9	Protein Kinase, Stability, Entrez Query:Oncogene Tumor Suppressor, FreqMutations
2051	5347	PLK1	Protein Kinase, Stability, Tumor Suppressor
2151	5580	PRKCD	Protein Kinase, Stability, Tumor Suppressor, FreqMutations
2752	6789	STK4	Protein Kinase, Stability, Tumor Suppressor
645	1612	DAPK1	Protein Kinase, Stability, Tumor Suppressor, Entrez Query:Oncogene
917	2152	F3	Protein Kinase, Stability, Tumor Suppressor, Entrez Query:Oncogene
1576	5594	MAPK1	Protein Kinase, Stability, Tumor Suppressor, Entrez Query:Oncogene
1033	2444	FRK	Protein Kinase, Stability, Tumor Suppressor, Tyrosine Kinase
1289	3480	IGF1R	Protein Kinase, Stability, Tumor Suppressor, Tyrosine Kinase, FreqMutations
2697	6714	SRC	Protein Kinase, Stability, Tyrosine Kinase, Entrez Query:Oncogene, FreqMutations
994	2264	FGFR4	Protein Kinase, Stability, Tyrosine Kinase, FreqMutations
1405	3791	KDR	Protein Kinase, Stability, Tyrosine Kinase, FreqMutations, COSMIC456
1714	4593	MUSK	Protein Kinase, Stability, Tyrosine Kinase
869	2065	ERBB3	Protein Kinase, Stability, Tyrosine Kinase, Entrez Query:Oncogene, FreqMutations
82	9590	AKAP12	Protein Kinase, Tumor Suppressor, FreqMutations
382	900	CCNG1	Protein Kinase, Tumor Suppressor
400	920	CD4	Protein Kinase, Tumor Suppressor
462	1028	CDKN1C	Protein Kinase, Tumor Suppressor
465	1030	CDKN2B	Protein Kinase, Tumor Suppressor
697	9077	DIRAS3	Protein Kinase, Tumor Suppressor
786	1906	EDN1	Protein Kinase, Tumor Suppressor
787	1907	EDN2	Protein Kinase, Tumor Suppressor
1065	2580	GAK	Protein Kinase, Tumor Suppressor, FreqMutations
1159	23560	GTPBP4	Protein Kinase, Tumor Suppressor
1458	9113	LATS1	Protein Kinase, Tumor Suppressor, FreqMutations
1459	26524	LATS2	Protein Kinase, Tumor Suppressor, FreqMutations
1484	3996	LLGL1	Protein Kinase, Tumor Suppressor
1515	92335	LYK5	Protein Kinase, Tumor Suppressor
1571	11184	MAP4K1	Protein Kinase, Tumor Suppressor, FreqMutations
1782	284086	NEK8	Protein Kinase, Tumor Suppressor
2033	29941	PKN3	Protein Kinase, Tumor Suppressor, FreqMutations
2054	10733	PLK4	Protein Kinase, Tumor Suppressor
2113	151742	PPM1L	Protein Kinase, Tumor Suppressor
2116	84152	PPP1R1B	Protein Kinase, Tumor Suppressor
2152	112464	PRKCDBP	Protein Kinase, Tumor Suppressor
2174	5629	PROX1	Protein Kinase, Tumor Suppressor
2446	6041	RNASEL	Protein Kinase, Tumor Suppressor
2490	27330	RPS6KA6	Protein Kinase, Tumor Suppressor
2742	6788	STK3	Protein Kinase, Tumor Suppressor, FreqMutations
2861	7070	THY1	Protein Kinase, Tumor Suppressor
2981	64061	TSPYL2	Protein Kinase, Tumor Suppressor
3004	10641	TUSC4	Protein Kinase, Tumor Suppressor
3090	11197	WIF1	Protein Kinase, Tumor Suppressor, COSMIC456
3095	65268	WNK2	Protein Kinase, Tumor Suppressor, FreqMutations
806	5610	EIF2AK2	Protein Kinase, Tumor Suppressor, Entrez Query:Oncogene
1395	3728	JUP	Protein Kinase, Tumor Suppressor, Entrez Query:Oncogene, FreqMutations
2603	6497	SKI	Protein Kinase, Tumor Suppressor, Entrez Query:Oncogene
857	2050	EPHB4	Protein Kinase, Tumor Suppressor, Tyrosine Kinase, FreqMutations
1445	8844	KSR1	Protein Kinase, Tumor Suppressor, Tyrosine Kinase, FreqMutations
249	640	BLK	Protein Kinase, Tyrosine Kinase
260	660	BMX	Protein Kinase, Tyrosine Kinase
666	780	DDR1	Protein Kinase, Tyrosine Kinase, FreqMutations
667	4921	DDR2	Protein Kinase, Tyrosine Kinase, FreqMutations
846	284656	EPHA10	Protein Kinase, Tyrosine Kinase, FreqMutations
848	2042	EPHA3	Protein Kinase, Tyrosine Kinase, FreqMutations
849	2043	EPHA4	Protein Kinase, Tyrosine Kinase, FreqMutations
850	2044	EPHA5	Protein Kinase, Tyrosine Kinase, FreqMutations
851	285220	EPHA6	Protein Kinase, Tyrosine Kinase, FreqMutations
852	2045	EPHA7	Protein Kinase, Tyrosine Kinase, FreqMutations
853	2046	EPHA8	Protein Kinase, Tyrosine Kinase, FreqMutations
854	2047	EPHB1	Protein Kinase, Tyrosine Kinase, FreqMutations
856	2049	EPHB3	Protein Kinase, Tyrosine Kinase, FreqMutations
858	2051	EPHB6	Protein Kinase, Tyrosine Kinase, FreqMutations
1162	2984	GUCY2C	Protein Kinase, Tyrosine Kinase
1163	3000	GUCY2D	Protein Kinase, Tyrosine Kinase
1164	2986	GUCY2F	Protein Kinase, Tyrosine Kinase
1329	3611	ILK	Protein Kinase, Tyrosine Kinase
1340	3643	INSR	Protein Kinase, Tyrosine Kinase, FreqMutations
1341	3645	INSRR	Protein Kinase, Tyrosine Kinase, FreqMutations
1375	3702	ITK	Protein Kinase, Tyrosine Kinase, FreqMutations, COSMIC456
1383	3718	JAK3	Protein Kinase, Tyrosine Kinase, FreqMutations, COSMIC456
1413	84451	KIAA1804	Protein Kinase, Tyrosine Kinase, FreqMutations
1480	3984	LIMK1	Protein Kinase, Tyrosine Kinase
1481	3985	LIMK2	Protein Kinase, Tyrosine Kinase
1491	22853	LMTK2	Protein Kinase, Tyrosine Kinase, FreqMutations
1492	114783	LMTK3	Protein Kinase, Tyrosine Kinase, FreqMutations
1514	4058	LTK	Protein Kinase, Tyrosine Kinase, FreqMutations
1554	4294	MAP3K10	Protein Kinase, Tyrosine Kinase, FreqMutations
1555	4296	MAP3K11	Protein Kinase, Tyrosine Kinase
1556	7786	MAP3K12	Protein Kinase, Tyrosine Kinase, FreqMutations
1557	9175	MAP3K13	Protein Kinase, Tyrosine Kinase
1570	4293	MAP3K9	Protein Kinase, Tyrosine Kinase, FreqMutations
1612	4145	MATK	Protein Kinase, Tyrosine Kinase, FreqMutations
1831	4881	NPR1	Protein Kinase, Tyrosine Kinase
1832	4882	NPR2	Protein Kinase, Tyrosine Kinase
1864	4915	NTRK2	Protein Kinase, Tyrosine Kinase, FreqMutations
2211	2185	PTK2B	Protein Kinase, Tyrosine Kinase
2213	5754	PTK7	Protein Kinase, Tyrosine Kinase
2464	4919	ROR1	Protein Kinase, Tyrosine Kinase, FreqMutations
2699	6725	SRMS	Protein Kinase, Tyrosine Kinase
2821	7010	TEK	Protein Kinase, Tyrosine Kinase, FreqMutations
2833	56155	TEX14	Protein Kinase, Tyrosine Kinase, FreqMutations
2863	7075	TIE1	Protein Kinase, Tyrosine Kinase
2903	8711	TNK1	Protein Kinase, Tyrosine Kinase
2907	51086	TNNI3K	Protein Kinase, Tyrosine Kinase, FreqMutations
3007	7294	TXK	Protein Kinase, Tyrosine Kinase
3009	7297	TYK2	Protein Kinase, Tyrosine Kinase, FreqMutations
3135	51776	ZAK	Protein Kinase, Tyrosine Kinase, FreqMutations
3136	7535	ZAP70	Protein Kinase, Tyrosine Kinase, FreqMutations
201	558	AXL	Protein Kinase, Tyrosine Kinase, Entrez Query:Oncogene, FreqMutations
845	2041	EPHA1	Protein Kinase, Tyrosine Kinase, Entrez Query:Oncogene, FreqMutations
847	1969	EPHA2	Protein Kinase, Tyrosine Kinase, Entrez Query:Oncogene, FreqMutations
870	2066	ERBB4	Protein Kinase, Tyrosine Kinase, Entrez Query:Oncogene, FreqMutations
1638	10461	MERTK	Protein Kinase, Tyrosine Kinase, Entrez Query:Oncogene, FreqMutations
2759	55359	STYK1	Protein Kinase, Tyrosine Kinase, Entrez Query:Oncogene, FreqMutations
4	4363	ABCC1	Stability
6	9429	ABCG2	Stability
13	35	ACADS	Stability
15	55	ACPP	Stability
19	90	ACVR1	Stability
28	53616	ADAM22	Stability, FreqMutations
30	9510	ADAMTS1	Stability, FreqMutations
31	11093	ADAMTS13	Stability, FreqMutations
52	135	ADORA2A	Stability
56	151	ADRA2B	Stability
64	177	AGER	Stability
65	178	AGL	Stability
66	183	AGT	Stability
67	185	AGTR1	Stability
69	189	AGXT	Stability
70	191	AHCY	Stability
72	10598	AHSA1	Stability
73	9131	AIFM1	Stability
76	23746	AIPL1	Stability
97	213	ALB	Stability
99	11036	ALF	Stability
100	199857	ALG14	Stability
102	221120	ALKBH3	Stability
104	240	ALOX5	Stability
109	250	ALPP	Stability
113	154796	AMOT	Stability
114	154810	AMOTL1	Stability
115	270	AMPD1	Stability
116	276	AMY1C	Stability
119	51529	ANAPC11	Stability
128	287	ANK2	Stability, FreqMutations
140	322	APBB1	Stability
142	328	APEX1	Stability
143	27301	APEX2	Stability
147	334	APLP2	Stability
148	335	APOA1	Stability
149	336	APOA2	Stability
150	116519	APOA5	Stability
151	341	APOC1	Stability
152	348	APOE	Stability
156	54840	APTX	Stability
157	359	AQP2	Stability
160	8260	ARD1A	Stability
166	394	ARHGAP5	Stability
174	411	ARSB	Stability
176	25842	ASF1A	Stability
177	443	ASPA	Stability
179	28990	ASTE1	Stability
183	468	ATF4	Stability
186	477	ATP1A2	Stability, FreqMutations
187	478	ATP1A3	Stability
188	50617	ATP6V0A4	Stability
189	540	ATP7B	Stability
192	546	ATRX	Stability, COSMIC456
193	4287	ATXN3	Stability
204	567	B2M	Stability
205	2683	B4GALT1	Stability
206	80776	B9D2	Stability
213	8815	BANF1	Stability
217	7917	BAT3	Stability
221	79738	BBS10	Stability
225	593	BCKDHA	Stability
231	597	BCL2A1	Stability
254	649	BMP1	Stability
265	79184	BRCC3	Stability
269	9577	BRE	Stability
272	83990	BRIP1	Stability, COSMIC456
278	84464	BTBD12	Stability
292	90381	C15orf42	Stability
294	116028	C16orf75	Stability, COSMIC456
295	80233	C17orf70	Stability
297	91442	C19orf40	Stability
298	29086	C19orf62	Stability
299	29071	C1GALT1C1	Stability
300	83932	C1orf124	Stability
308	375748	C9orf102	Stability
310	58493	C9orf80	Stability
313	760	CA2	Stability
318	10369	CACNG2	Stability
339	820	CAMP	Stability
342	823	CAPN1	Stability
345	10498	CARM1	Stability
362	10951	CBX1	Stability
363	23468	CBX5	Stability
369	6356	CCL11	Stability
390	9973	CCS	Stability
391	977	CD151	Stability
392	912	CD1D	Stability
393	30835	CD209	Stability
395	919	CD247	Stability
397	952	CD38	Stability
401	959	CD40LG	Stability
410	928	CD9	Stability
430	990	CDC6	Stability
434	55143	CDCA8	Stability
453	1022	CDK7	Stability
469	1041	CDSN	Stability
470	81620	CDT1	Stability
477	1054	CEBPG	Stability
479	55835	CENPJ	Stability
482	22897	CEP164	Stability
490	1080	CFTR	Stability
491	10036	CHAF1A	Stability
492	8208	CHAF1B	Stability
494	1107	CHD3	Stability
505	1137	CHRNA4	Stability
508	51550	CINP	Stability
517	1184	CLCN5	Stability
518	23562	CLDN14	Stability
521	10332	CLEC4M	Stability
525	7401	CLRN1	Stability
533	1268	CNR1	Stability
540	1282	COL4A1	Stability
543	1312	COMT	Stability
547	23406	COTL1	Stability
550	1356	CP	Stability
551	1361	CPB2	Stability
552	1368	CPM	Stability
558	10488	CREB3	Stability
562	1394	CRHR1	Stability
568	1407	CRY1	Stability
569	1408	CRY2	Stability
570	1409	CRYAA	Stability
571	1410	CRYAB	Stability
572	1411	CRYBA1	Stability
573	1414	CRYBB1	Stability
574	1420	CRYGC	Stability
575	1421	CRYGD	Stability
576	1427	CRYGS	Stability
590	1457	CSNK2A1	Stability
594	8048	CSRP3	Stability
602	1493	CTLA4	Stability
606	5476	CTSA	Stability
610	8451	CUL4A	Stability
611	8450	CUL4B	Stability
619	2833	CXCR3	Stability
627	1584	CYP11B1	Stability
628	1585	CYP11B2	Stability
629	1545	CYP1B1	Stability
630	1589	CYP21A2	Stability
633	1548	CYP2A6	Stability
634	1558	CYP2C8	Stability
635	1559	CYP2C9	Stability
637	57105	CYSLTR2	Stability
643	1610	DAO	Stability
649	9802	DAZAP2	Stability
657	9937	DCLRE1A	Stability
658	64858	DCLRE1B	Stability
659	167227	DCP2	Stability
661	1641	DCX	Stability
662	1642	DDB1	Stability
669	1663	DDX11	Stability
678	1676	DFFA	Stability
693	56616	DIABLO	Stability
694	1729	DIAPH1	Stability
711	11144	DMC1	Stability
712	1756	DMD	Stability
713	23336	DMN	Stability
724	1793	DOCK1	Stability, FreqMutations
732	8818	DPM2	Stability
733	54344	DPM3	Stability
742	51514	DTL	Stability
770	8655	DYNLL1	Stability
776	8291	DYSF	Stability, FreqMutations
790	1910	EDNRB	Stability
795	80820	EEPD1	Stability
805	83939	EIF2A	Stability
809	1967	EIF2B1	Stability
810	8892	EIF2B2	Stability
811	8893	EIF2B5	Stability
812	27161	EIF2C2	Stability
819	1981	EIF4G1	Stability, FreqMutations
820	1984	EIF5A	Stability
822	1994	ELAVL1	Stability
823	1996	ELAVL4	Stability
829	9844	ELMO1	Stability
830	2006	ELN	Stability, COSMIC456
831	146956	EME1	Stability
832	197342	EME2	Stability
836	2027	ENO3	Stability
841	2036	EPB41L1	Stability
843	2039	EPB49	Stability
844	26122	EPC2	Stability
864	51327	ERAF	Stability
872	2067	ERCC1	Stability
882	56605	ERO1LB	Stability
884	114799	ESCO1	Stability
885	157570	ESCO2	Stability
890	2104	ESRRG	Stability
891	2109	ETFB	Stability
900	7813	EVI5	Stability
902	9156	EXO1	Stability
904	5393	EXOSC9	Stability
908	2138	EYA1	Stability, FreqMutations
909	2139	EYA2	Stability
910	2140	EYA3	Stability
911	2070	EYA4	Stability, FreqMutations
914	2162	F13A1	Stability
915	2147	F2	Stability
918	2153	F5	Stability, FreqMutations
920	2157	F8	Stability
921	8263	F8A3	Stability
922	2166	FAAH	Stability
930	84142	FAM175A	Stability
932	2187	FANCB	Stability
938	55215	FANCI	Stability
939	55120	FANCL	Stability
940	57697	FANCM	Stability
955	2200	FBN1	Stability
956	22992	FBXL11	Stability
957	26234	FBXL5	Stability
958	26233	FBXL6	Stability
959	84893	FBXO18	Stability
962	26272	FBXO4	Stability
963	286151	FBXO43	Stability, FreqMutations
964	26270	FBXO6	Stability
965	25793	FBXO7	Stability
967	54461	FBXW5	Stability
969	2205	FCER1A	Stability
970	2208	FCER2	Stability
972	2214	FCGR3A	Stability
974	2235	FECH	Stability
975	55527	FEM1A	Stability
976	2237	FEN1	Stability
985	26281	FGF20	Stability
995	2266	FGG	Stability
1002	2280	FKBP1A	Stability
1004	23770	FKBP8	Stability
1008	284131	FLJ35220	Stability
1029	93986	FOXP2	Stability
1034	90167	FRMD7	Stability
1036	79187	FSD1	Stability
1041	2395	FXN	Stability
1055	2539	G6PD	Stability
1059	2550	GABBR1	Stability
1060	9568	GABBR2	Stability
1066	2582	GALE	Stability
1068	2592	GALT	Stability
1076	2625	GATA3	Stability, FreqMutations, COSMIC456
1077	2627	GATA6	Stability
1078	2645	GCK	Stability
1079	2646	GCKR	Stability
1080	9518	GDF15	Stability
1082	348654	GEN1	Stability, FreqMutations
1087	2688	GH1	Stability
1091	9837	GINS1	Stability
1092	10755	GIPC1	Stability
1094	548593	GIYD2	Stability
1097	2710	GK	Stability
1098	2717	GLA	Stability
1107	2746	GLUD1	Stability
1108	2747	GLUD2	Stability
1114	2769	GNA15	Stability
1116	2776	GNAQ	Stability, FreqMutations, COSMIC456
1124	2811	GP1BA	Stability
1128	2821	GPI	Stability
1130	11251	GPR44	Stability
1140	2909	GRLF1	Stability
1146	2935	GSPT1	Stability
1147	23708	GSPT2	Stability
1148	2938	GSTA1	Stability
1150	2952	GSTT1	Stability
1151	2957	GTF2A1	Stability
1161	2980	GUCA2A	Stability
1165	2995	GYPC	Stability
1167	3014	H2AFX	Stability
1169	3032	HADHB	Stability
1170	57817	HAMP	Stability
1173	93323	HAUS8	Stability
1174	10456	HAX1	Stability
1175	3039	HBA1	Stability
1176	3043	HBB	Stability
1177	3046	HBE1	Stability
1178	1839	HBEGF	Stability
1179	3047	HBG1	Stability
1188	55869	HDAC8	Stability
1193	8820	HESX1	Stability
1199	3077	HFE	Stability
1207	25988	HINFP	Stability
1209	9026	HIP1R	Stability
1219	3106	HLA-B	Stability
1220	3135	HLA-G	Stability
1225	3146	HMGB1	Stability
1226	3148	HMGB2	Stability
1230	3176	HNMT	Stability
1231	3184	HNRNPD	Stability
1232	3190	HNRNPK	Stability
1233	3191	HNRNPL	Stability
1234	3192	HNRNPU	Stability
1249	3251	HPRT1	Stability
1256	3303	HSPA1A	Stability
1257	3304	HSPA1B	Stability
1258	3305	HSPA1L	Stability, FreqMutations
1262	3336	HSPE1	Stability
1280	439996	IFIT1L	Stability
1281	24138	IFIT5	Stability
1282	3454	IFNAR1	Stability
1283	3455	IFNAR2	Stability
1286	3459	IFNGR1	Stability
1291	10642	IGF2BP1	Stability
1300	3508	IGHMBP2	Stability
1311	3600	IL15	Stability
1312	3601	IL15RA	Stability
1316	3554	IL1R1	Stability
1323	3565	IL4	Stability
1328	3609	ILF3	Stability
1342	65123	INTS3	Stability
1349	3658	IREB2	Stability
1358	3674	ITGA2B	Stability
1359	3676	ITGA4	Stability, FreqMutations
1363	3683	ITGAL	Stability, FreqMutations
1370	3697	ITIH1	Stability
1371	3698	ITIH2	Stability
1372	3700	ITIH4	Stability
1373	80760	ITIH5	Stability
1374	347365	ITIH5L	Stability
1378	389434	IYD	Stability
1391	133746	JMY	Stability
1399	10008	KCNE3	Stability
1400	23704	KCNE4	Stability
1402	3785	KCNQ2	Stability
1414	57805	KIAA1967	Stability
1417	3796	KIF2A	Stability
1418	24137	KIF4A	Stability
1419	22944	KIN	Stability
1433	354	KLK3	Stability
1442	3875	KRT18	Stability
1449	3898	LAD1	Stability
1450	3906	LALBA	Stability
1453	10319	LAMC3	Stability
1454	51574	LARP7	Stability
1457	27040	LAT	Stability
1461	9881	LBA1	Stability
1466	3949	LDLR	Stability
1470	3958	LGALS3	Stability
1476	3978	LIG1	Stability
1477	3980	LIG3	Stability
1482	8825	LIN7A	Stability
1483	55327	LIN7C	Stability
1485	4000	LMNA	Stability
1486	4001	LMNB1	Stability
1487	84823	LMNB2	Stability
1495	730394	LOC730394	Stability
1519	4069	LYZ	Stability
1524	4085	MAD2L1	Stability
1534	9223	MAGI1	Stability
1542	4128	MAOA	Stability
1543	4129	MAOB	Stability
1545	4133	MAP2	Stability, FreqMutations
1585	5597	MAPK6	Stability, FreqMutations
1595	22919	MAPRE1	Stability
1597	4137	MAPT	Stability
1598	57574	2012-03-04	Stability
1599	54708	2012-03-05	Stability
1600	10299	2012-03-06	Stability
1615	8930	MBD4	Stability
1621	4170	MCL1	Stability
1627	29969	MDFIC	Stability
1632	4204	MECP2	Stability
1642	4249	MGAT5	Stability
1645	4255	MGMT	Stability
1667	4320	MMP11	Stability
1670	64386	MMP25	Stability
1672	4318	MMP9	Stability
1677	10933	MORF4L1	Stability
1678	9643	MORF4L2	Stability
1683	143098	MPP7	Stability
1685	4361	MRE11A	Stability, FreqMutations
1690	4437	MSH3	Stability
1698	4504	MT3	Stability
1703	4522	MTHFD1	Stability
1706	22909	MTMR15	Stability
1708	4547	MTTP	Stability
1713	80198	MUS81	Stability
1716	4598	MVK	Stability
1736	8736	MYOM1	Stability
1737	9499	MYOT	Stability
1744	10	NAT2	Stability
1752	4691	NCL	Stability
1757	23054	NCOA6	Stability
1767	51103	NDUFAF1	Stability
1769	4728	NDUFS8	Stability
1770	10529	NEBL	Stability
1772	23327	NEDD4L	Stability
1773	4738	NEDD8	Stability
1789	10725	NFAT5	Stability
1790	4780	NFE2L2	Stability, COSMIC456
1800	58157	NGB	Stability
1803	79840	NHEJ1	Stability
1813	126206	NLRP5	Stability
1825	4857	NOVA1	Stability, FreqMutations
1828	10577	NPC2	Stability
1830	4878	NPPA	Stability
1833	1728	NQO1	Stability
1835	9572	NR1D1	Stability
1839	2908	NR3C1	Stability
1859	197370	NSMCE1	Stability
1860	286053	NSMCE2	Stability
1861	51251	NT5C3	Stability
[truncated: 1,762 more rows]
